# Supplementary material for: Up-regulation of FGFBP1 signaling contributes to miR-146a-induced angiogenesis in human umbilical vein endothelial cells
Source: Sci Rep. 2016 Apr 28;6:25272. doi: 10.1038/srep25272 (PMC4848533; doi:10.1038/srep25272)
Supplement: Supplementary Dataset [file srep25272-s2.xls]

## Sheet: 新建文本文档
Probe_Set_ID	P value	foldchange	Gene_Symbol	Entrez_Gene	Gene_Ontology_Biological_Process	Gene_Ontology_Cellular_Component	Gene_Ontology_Molecular_Function	Alignments	AGI	Annotation_Description	Annotation_Notes	Annotation_Transcript_Cluster	Archival_UniGene_Cluster	Chromosomal_Location	Chromosome_End_Index(Avadis)	Chromosome_Number(Avadis)	Chromosome_Percentage_Identity(Avadis)	Chromosome_Start_Index(Avadis)	Chromosome_Strand(Avadis)	EC	Ensembl	FlyBase	Gene_Title	GeneChip_Array	Genome_Version	GO(Avadis)	InterPro	MGI_Name	OMIM	Pathway	QTL	RefSeq_Protein_ID	RefSeq_Transcript_ID	Representative_Public_ID	RGD_Name	Sequence_Source	Sequence_Type	SGD_accession_number	Species_Scientific_Name	SwissProt	Target_Description	Trans_Membrane	Transcript_Assignments	Transcript_ID(Array_Design)	Unigene_Cluster_Type	UniGene_ID	Unigene(Avadis)	WormBase
11716407_a_at	0.022	4.654	MET	4233	0000187 // activation of MAPK activity // inferred from electronic annotation /// 0001101 // response to acid // inferred from electronic annotation /// 0001764 // neuron migration // inferred from electronic annotation /// 0001889 // liver development // inferred from electronic annotation /// 0001890 // placenta development // inferred from electronic annotation /// 0006468 // protein phosphory…	0005576 // extracellular region // inferred from electronic annotation /// 0005615 // extracellular space // inferred from electronic annotation /// 0005624 // membrane fraction // inferred from electronic annotation /// 0005737 // cytoplasm // inferred from electronic annotation /// 0005886 // plasma membrane // traceable author statement /// 0005886 // plasma membrane // inferred from electroni…	0000166 // nucleotide binding // inferred from electronic annotation /// 0004672 // protein kinase activity // inferred from electronic annotation /// 0004713 // protein tyrosine kinase activity // non-traceable author statement /// 0004713 // protein tyrosine kinase activity // traceable author statement /// 0004713 // protein tyrosine kinase activity // inferred from electronic annotation /// 0…	chr7:116312458-116438433 (+) // 94.38 // q31.2		This probe set was annotated using the Matching Probes based pipeline to a Entrez Gene identifier using 9 transcripts. // false // Matching Probes // A	U11813 // gb // 8 // Cross Hyb Matching Probes	AK296974(11),AK298552(11),BC130420(11),ENST00000318493(11),ENST00000397752(11),ENST00000539704(11),J02958(11),NM_000245(11),NM_001127500(11)	Hs.132966	chr7q31	116438433	chr7	94.38	116312458	+	EC:2.7.10.1	ENSG00000105976		met proto-oncogene (hepatocyte growth factor receptor)	Human Genome PrimeView Array		GO:0000187|GO:0001101|GO:0001764|GO:0001889|GO:0001890|GO:0006468|GO:0007165|GO:0007166|GO:0007169|GO:0007275|GO:0007411|GO:0007420|GO:0007517|GO:0007519|GO:0007569|GO:0007595|GO:0008283|GO:0008584|GO:0009611|GO:0010628|GO:0010800|GO:0010801|GO:0010828|GO:0010976|GO:0014003|GO:0014070|GO:0014812|GO:0014902|GO:0016310|GO:0021953|GO:0030317|GO:0030534|GO:0031016|GO:0033138|GO:0042493|GO:0042593|GO:…	IPR000719 // Protein kinase, catalytic domain // 4.0E-46 /// IPR000719 // Protein kinase, catalytic domain // 4.1E-46 /// IPR000719 // Protein kinase, catalytic domain // 3.1E-40 /// IPR001245 // Serine-threonine/tyrosine-protein kinase catalytic domain // 1.9E-96 /// IPR001245 // Serine-threonine/tyrosine-protein kinase catalytic domain // 1.9E-96 /// IPR001245 // Serine-threonine/tyrosine-prote…		114550 /// 164860 /// 605074 /// 611015			NP_000236 /// NP_001120972	NM_000245 /// NM_001127500	J02958.1		GenBank	Consensus sequence		Homo sapiens	A0PJF7 /// A5D6Q9 /// B4DLF5 /// B4DPY6 /// B5A929 /// B5A930 /// B5A931 /// B5A933 /// B5A934 /// B5A935 /// B5A936 /// B5A937 /// B5A938 /// B5A939 /// B5A940 /// B5A941 /// B5A942 /// B5A943 /// C9JKM5 /// C9JVH4 /// E6Y365 /// H7C130 /// H7C174 /// P08581 /// Q59EB3	gb:J02958.1 /DB_XREF=gi:187558 /GEN=MET /TID=Hs.132966.1 /CNT=269 /FEA=FLmRNA /TIER=FL /STK=1 /LL=4233 /UG=Hs.132966 /UG_TITLE=Met proto-oncogene (hepatocyte growth factor receptor) /DEF=Human MET proto-oncogene mRNA, complete cds. /FL=gb:EU826576.1 gb:EU826575.1 gb:EU826573.1 gb:EU826572.1 gb:EU826571.1 gb:NM_001127500.1 gb:J02958.1 gb:EU826580.1 gb:EU826579.1 /REP_ORG=H. sapiens		AK296974 // Homo sapiens cDNA FLJ59332 complete cds, highly similar to Hepatocyte growth factor receptor precursor (EC 2.7.10.1). // gb // 11 // --- /// AK298552 // Homo sapiens cDNA FLJ51931 complete cds, highly similar to Hepatocyte growth factor receptor precursor (EC 2.7.10.1). // gb // 11 // --- /// BC130420 // Homo sapiens met proto-oncogene (hepatocyte growth factor receptor), mRNA (cDNA c…	Hs.132966.1	full length	Hs.132966	Hs.132966
11757935_x_at	0.068	4.193	C12orf35	55196				chr12:32145679-32146041 (+) // 99.72 // p11.21		This probe set was annotated using the Matching Probes based pipeline to a Entrez Gene identifier using 3 transcripts. // false // Matching Probes // A	ENST00000535596 // ensembl // 6 // Cross Hyb Matching Probes /// ENST00000397578 // ensembl // 8 // Cross Hyb Matching Probes	ENST00000312561(11),ENST00000543763(11),NM_018169(11)	Hs.594482	chr12p11.21	32146041	chr12	99.72	32145679	+		ENSG00000174718		chromosome 12 open reading frame 35	Human Genome PrimeView Array								NP_060639	NM_018169	AI287267		GenBank	Consensus sequence		Homo sapiens	F5H488 /// Q9HCM1	gb:AI287267 /DB_XREF=gi:3927020 /DB_XREF=qv22f09.x1 /CLONE=IMAGE:1982345 /TID=Hs.594482.1 /CNT=6 /FEA=EST /TIER=ConsEnd /STK=5 /UG=Hs.594482 /UG_TITLE=Transcribed locus /REP_ORG=H. sapiens		ENST00000312561 // cdna:known chromosome:GRCh37:12:32112353:32146039:1 gene:ENSG00000174718 gene_biotype:protein_coding transcript_biotype:protein_coding // ensembl // 11 // --- /// ENST00000543763 // cdna:known chromosome:GRCh37:12:32140100:32146037:1 gene:ENSG00000174718 gene_biotype:protein_coding transcript_biotype:retained_intron // ensembl // 11 // --- /// NM_018169 // Homo sapiens chromoso…	Hs.594482.1	full length	Hs.445129	Hs.445129
11761599_x_at	0.004	4.029	PMS2	5395	0006200 // ATP catabolic process // not recorded /// 0006281 // DNA repair // inferred from electronic annotation /// 0006298 // mismatch repair // inferred from direct assay /// 0006298 // mismatch repair // inferred from electronic annotation /// 0006974 // response to DNA damage stimulus // inferred from electronic annotation /// 0007131 // reciprocal meiotic recombination // not recorded /// …	0005634 // nucleus // inferred by curator /// 0005634 // nucleus // inferred from electronic annotation /// 0032300 // mismatch repair complex // not recorded /// 0032389 // MutLalpha complex // not recorded /// 0032389 // MutLalpha complex // inferred from electronic annotation	0003677 // DNA binding // inferred from direct assay /// 0003697 // single-stranded DNA binding // inferred from direct assay /// 0004518 // nuclease activity // inferred from electronic annotation /// 0004519 // endonuclease activity // inferred from electronic annotation /// 0005515 // protein binding // inferred from physical interaction /// 0005524 // ATP binding // inferred from electronic a…	chr7:6012991-6048672 (-) // 99.69 // p22.1		This probe set was annotated using the Matching Probes based pipeline to a Entrez Gene identifier using 2 transcripts. // false // Matching Probes // A	AB103082 // gb // 5 // Cross Hyb Matching Probes /// AB103083 // gb // 5 // Cross Hyb Matching Probes /// AB103086 // gb // 5 // Cross Hyb Matching Probes /// AK294661 // gb // 7 // Cross Hyb Matching Probes /// BC093921 // gb // 5 // Cross Hyb Matching Probes /// U14658 // gb // 8 // Cross Hyb Matching Probes /// GENSCAN00000016577 // ensembl // 8 // Cross Hyb Matching Probes /// ENST00000265849…	AB103085(9),NM_000535(9)	Hs.632637	chr7p22.2	6048672	chr7	99.69	6012991	-				PMS2 postmeiotic segregation increased 2 (S. cerevisiae)	Human Genome PrimeView Array		GO:0006200|GO:0006281|GO:0006298|GO:0006298|GO:0006974|GO:0007131|GO:0016446|GO:0016446|GO:0016447|GO:0042493|GO:0090305|GO:0005634|GO:0005634|GO:0032300|GO:0032389|GO:0032389|GO:0003677|GO:0003697|GO:0004518|GO:0004519|GO:0005515|GO:0005524|GO:0016787|GO:0016887|GO:0030983|GO:0032138|GO:0032407			276300 /// 600259 /// 614337			NP_000526	NM_000535 /// NR_003085	AB103085.1		GenBank	Consensus sequence		Homo sapiens	B4DGM0 /// C9J167 /// I3L0B5 /// P54278 /// Q5FBW8	gb:AB103085.1 /DB_XREF=gi:58737038 /GEN=PMS2 /TID=Hs.632637.3 /CNT=4 /FEA=FLmRNA /TIER=FL /STK=1 /LL=5395 /UG=Hs.632637 /DEF=Homo sapiens PMS2 mRNA for postmeiotic segregation increased 2 nirs variant 4, complete cds. /PROD=postmeiotic segregation increased 2 nirs variant4 /FL=gb:AB103085.1 /REP_ORG=H. sapiens		AB103085 // Homo sapiens PMS2 mRNA for postmeiotic segregation increased 2 nirs variant 4, complete cds. // gb // 9 // --- /// NM_000535 // Homo sapiens PMS2 postmeiotic segregation increased 2 (S. cerevisiae) (PMS2), transcript variant 1, mRNA. // refseq // 9 // ---	Hs.632637.3	full length	Hs.632637	Hs.632637
11736956_a_at	0.003	3.821	ZNF687	57592	0006351 // transcription, DNA-dependent // inferred from electronic annotation /// 0006355 // regulation of transcription, DNA-dependent // inferred from electronic annotation	0005622 // intracellular // inferred from electronic annotation /// 0005634 // nucleus // inferred from direct assay /// 0005634 // nucleus // inferred from electronic annotation /// 0005730 // nucleolus // inferred from direct assay	0003676 // nucleic acid binding // inferred from electronic annotation /// 0003677 // DNA binding // inferred from electronic annotation /// 0008270 // zinc ion binding // inferred from electronic annotation /// 0046872 // metal ion binding // inferred from electronic annotation	chr1:151254721-151264380 (+) // 96.49 // q21.3		This probe set was annotated using the Matching Probes based pipeline to a Entrez Gene identifier using 10 transcripts. // false // Matching Probes // A	ENST00000436614 // ensembl // 1 // Cross Hyb Matching Probes	AB037862(11),BC020245(11),BC032463(11),CR749307(11),ENST00000324048(11),ENST00000336715(11),ENST00000368879(11),ENST00000426871(11),ENST00000449313(11),NM_020832(11)	Hs.186756	chr1q21.3	151264380	chr1	96.49	151254721	+		ENSG00000143373		zinc finger protein 687	Human Genome PrimeView Array		GO:0006351|GO:0006355|GO:0005622|GO:0005634|GO:0005634|GO:0005730|GO:0003676|GO:0003677|GO:0008270|GO:0046872			610568			NP_065883	NM_020832	NM_020832.1		GenBank	Consensus sequence		Homo sapiens	A2A3Q2 /// A6PVV7 /// F8WCX2 /// H0Y5I5 /// Q8N1G0	gb:NM_020832.1 /DB_XREF=gi:24308226 /GEN=ZNF687 /TID=Hs.186756.1 /CNT=15 /FEA=FLmRNA /TIER=FL /STK=2 /LL=57592 /UG=Hs.186756 /DEF=Homo sapiens zinc finger protein 687 (ZNF687), mRNA. /PROD=zinc finger protein 687 /FL=gb:NM_020832.1 gb:BC032463.1 /REP_ORG=H. sapiens		AB037862 // Homo sapiens mRNA for KIAA1441 protein, partial cds. // gb // 11 // --- /// BC020245 // Homo sapiens zinc finger protein 687, mRNA (cDNA clone IMAGE:4130650), with apparent retained intron. // gb_htc // 11 // --- /// BC032463 // Homo sapiens zinc finger protein 687, mRNA (cDNA clone MGC:40365 IMAGE:5196247), complete cds. // gb // 11 // --- /// CR749307 // Homo sapiens mRNA; cDNA DKFZ…	Hs.186756.1	full length	Hs.186756	Hs.186756
11746460_a_at	0.003	3.719	ZNF711	7552	0006351 // transcription, DNA-dependent // inferred from electronic annotation /// 0006355 // regulation of transcription, DNA-dependent // inferred from electronic annotation /// 0045893 // positive regulation of transcription, DNA-dependent // inferred from mutant phenotype	0005622 // intracellular // inferred from electronic annotation /// 0005634 // nucleus // inferred from direct assay /// 0005634 // nucleus // inferred from electronic annotation	0003676 // nucleic acid binding // inferred from electronic annotation /// 0003677 // DNA binding // inferred from electronic annotation /// 0005515 // protein binding // inferred from physical interaction /// 0008270 // zinc ion binding // inferred from electronic annotation /// 0043565 // sequence-specific DNA binding // inferred from direct assay /// 0046872 // metal ion binding // inferred fr…	chrX:84498996-84527248 (+) // 98.19 // q21.1		This probe set was annotated using the Matching Probes based pipeline to a Entrez Gene identifier using 10 transcripts. // false // Matching Probes // A	X56465 // gb // 4 // Cross Hyb Matching Probes /// GENSCAN00000039363 // ensembl // 4 // Cross Hyb Matching Probes /// ENST00000276123 // ensembl // 5 // Cross Hyb Matching Probes	AK294953(11),AK299604(10),AK299933(11),BC067294(11),BX648117(11),ENST00000360700(11),ENST00000373165(11),ENST00000395402(11),ENST00000542798(11),NM_021998(11)	Hs.326801	chrXq21.1	84527248	chrX	98.19	84498996	+		ENSG00000147180		zinc finger protein 711	Human Genome PrimeView Array		GO:0006351|GO:0006355|GO:0045893|GO:0005622|GO:0005634|GO:0005634|GO:0003676|GO:0003677|GO:0005515|GO:0008270|GO:0043565|GO:0046872	IPR006794 // Transcriptional activator, Zfx / Zfy domain // 1.1E-98 /// IPR006794 // Transcriptional activator, Zfx / Zfy domain // 1.8E-19 /// IPR006794 // Transcriptional activator, Zfx / Zfy domain // 9.1E-142 /// IPR006794 // Transcriptional activator, Zfx / Zfy domain // 1.1E-152 /// IPR006794 // Transcriptional activator, Zfx / Zfy domain // 9.8E-89 /// IPR007087 // Zinc finger, C2H2 // 6.1…		300803 /// 314990			NP_068838	NM_021998	AK294953.1		GenBank	Consensus sequence		Homo sapiens	B4DH67 /// B4DS73 /// F5H896 /// Q6PK66 /// Q9Y462	gb:AK294953.1 /DB_XREF=gi:194378953 /TID=Hs.326801.2 /CNT=17 /FEA=FLmRNA /TIER=FL /STK=1 /LL=7552 /UG_GENE=ZNF711 /UG=Hs.326801 /UG_TITLE=Zinc finger protein 711 /DEF=Homo sapiens cDNA FLJ57109 complete cds, highly similar to Zinc finger protein 711. /FL=gb:AK294953.1 /REP_ORG=H. sapiens		AK294953 // Homo sapiens cDNA FLJ57109 complete cds, highly similar to Zinc finger protein 711. // gb // 11 // --- /// AK299604 // Homo sapiens cDNA FLJ50847 complete cds, highly similar to Homo sapiens zinc finger protein 6 (CMPX1) (ZNF6), mRNA. // gb // 10 // --- /// AK299933 // Homo sapiens cDNA FLJ51766 complete cds, highly similar to Zinc finger protein 711. // gb // 11 // --- /// BC067294 /…	Hs.326801.2	full length	Hs.326801	Hs.326801
11734751_x_at	0.007	3.589	MAT2A	4144	0000096 // sulfur amino acid metabolic process // traceable author statement /// 0006556 // S-adenosylmethionine biosynthetic process // inferred from electronic annotation /// 0006730 // one-carbon metabolic process // inferred from electronic annotation /// 0006805 // xenobiotic metabolic process // traceable author statement /// 0007623 // circadian rhythm // inferred from electronic annotatio…	0005829 // cytosol // traceable author statement	0000166 // nucleotide binding // inferred from electronic annotation /// 0004478 // methionine adenosyltransferase activity // inferred from electronic annotation /// 0004478 // methionine adenosyltransferase activity // traceable author statement /// 0005524 // ATP binding // inferred from electronic annotation /// 0016740 // transferase activity // inferred from electronic annotation /// 004687…	chr2:85766290-85772401 (+) // 98.88 // p11.2		This probe set was annotated using the Matching Probes based pipeline to a Entrez Gene identifier using 14 transcripts. // false // Matching Probes // A	TCONS_l2_00019469-XLOC_l2_010312 // broad-tucp // 1 // Cross Hyb Matching Probes /// AK294208 // gb // 4 // Cross Hyb Matching Probes /// AK303877 // gb // 5 // Cross Hyb Matching Probes /// ENST00000551090 // ensembl // 2 // Cross Hyb Matching Probes /// ENST00000477975 // ensembl // 1 // Cross Hyb Matching Probes /// AK308591 // gb_htc // 2 // Cross Hyb Matching Probes /// AK311142 // gb_htc //…	AK291126(11),AK293841(9),AK297758(9),AK297797(9),AK308758(9),AK316411(9),BC001686(11),BC001854(11),DQ083239(11),ENST00000306434(11),ENST00000409017(9),ENST00000424323(9),ENST00000481412(9),NM_005911(11)	Hs.516157	chr2p11.2	85772401	chr2	98.88	85766290	+	EC:2.5.1.6	ENSG00000168906		methionine adenosyltransferase II, alpha	Human Genome PrimeView Array		GO:0000096|GO:0006556|GO:0006730|GO:0006805|GO:0007623|GO:0009416|GO:0009725|GO:0032259|GO:0034641|GO:0042493|GO:0044281|GO:0051591|GO:0005829|GO:0000166|GO:0004478|GO:0004478|GO:0005524|GO:0016740|GO:0046872	IPR022628 // S-adenosylmethionine synthetase, N-terminal // 1.8E-47 /// IPR022628 // S-adenosylmethionine synthetase, N-terminal // 2.1E-17 /// IPR022628 // S-adenosylmethionine synthetase, N-terminal // 2.1E-13 /// IPR022629 // S-adenosylmethionine synthetase, central domain // 7.5E-52 /// IPR022629 // S-adenosylmethionine synthetase, central domain // 4.1E-52 /// IPR022630 // S-adenosylmethioni…		601468			NP_005902	NM_005911	DQ083239.1		GenBank	Consensus sequence		Homo sapiens	B4DEX8 /// B4DFQ8 /// B4DN45 /// B4DN74 /// B4E1K2 /// E9PBA7 /// P31153	gb:DQ083239.1 /DB_XREF=gi:68132183 /GEN=MAT2A /TID=Hs.516157.1 /CNT=73 /FEA=FLmRNA /TIER=FL /STK=1 /LL=4144 /UG=Hs.516157 /DEF=Homo sapiens methionine adenosyltransferase II (MAT2A) mRNA, complete cds. /PROD=methionine adenosyltransferase II /FL=gb:DQ083239.1 gb:BC001686.2 gb:NM_005911.4 gb:AK291126.1 gb:BC001854.2 /REP_ORG=H. sapiens		AK291126 // Homo sapiens cDNA FLJ78446 complete cds, highly similar to Homo sapiens methionine adenosyltransferase II, alpha (MAT2A), mRNA. // gb // 11 // --- /// AK293841 // Homo sapiens cDNA FLJ56505 complete cds, highly similar to S-adenosylmethionine synthetase isoform type-2 (EC 2.5.1.6). // gb // 9 // --- /// AK297758 // Homo sapiens cDNA FLJ50997 complete cds, highly similar to S-adenosylm…	Hs.516157.1	full length	Hs.516157	Hs.516157
11759086_at	0.065	3.417	RBM26	64062	0006397 // mRNA processing // inferred from electronic annotation /// 0010923 // negative regulation of phosphatase activity // inferred from direct assay		0000166 // nucleotide binding // inferred from electronic annotation /// 0003676 // nucleic acid binding // inferred from electronic annotation /// 0003723 // RNA binding // inferred from electronic annotation /// 0005515 // protein binding // inferred from physical interaction /// 0008270 // zinc ion binding // inferred from electronic annotation /// 0046872 // metal ion binding // inferred from…	chr13:79894142-79980400 (-) // 95.77 // q31.1		This probe set was annotated using the Matching Probes based pipeline to a Entrez Gene identifier using 3 transcripts. // false // Matching Probes // A		BC030806(9),ENST00000438737(9),ENST00000472143(9)	Hs.558528	chr13q31.1	79980400	chr13	95.77	79894142	-		ENSG00000139746		RNA binding motif protein 26	Human Genome PrimeView Array		GO:0006397|GO:0010923|GO:0000166|GO:0003676|GO:0003723|GO:0005515|GO:0008270|GO:0046872	IPR002483 // Splicing factor PWI // 4.5E-9					NP_071401	NM_022118	AW135388		GenBank	Consensus sequence		Homo sapiens	B4DZH7 /// Q5T8P6 /// Q7L643	gb:AW135388 /DB_XREF=gi:6139521 /DB_XREF=UI-H-BI1-ace-f-01-0-UI.s1 /CLONE=IMAGE:2714232 /TID=Hs.558528.1 /CNT=172 /FEA=FLmRNA /TIER=Stack /STK=10 /LL=64062 /UG_GENE=RBM26 /UG=Hs.558528 /UG_TITLE=RNA binding motif protein 26 /FL=gb:AK302871.1 gb:NM_022118.3 gb:AF273052.1 gb:BC111697.1 gb:BC000791.2 gb:BC041655.1 /REP_ORG=H. sapiens		BC030806 // Homo sapiens RNA binding motif protein 26, mRNA (cDNA clone IMAGE:4695545), with apparent retained intron. // gb_htc // 9 // --- /// ENST00000438737 // cdna:novel chromosome:GRCh37:13:79894089:79980350:-1 gene:ENSG00000139746 gene_biotype:protein_coding transcript_biotype:protein_coding // ensembl // 9 // --- /// ENST00000472143 // cdna:known chromosome:GRCh37:13:79950352:79980612:-1 …	Hs.558528.1	full length	Hs.558528	Hs.558528
11745982_a_at	0.017	3.353	GRIA1	2890	0006810 // transport // inferred from electronic annotation /// 0006811 // ion transport // inferred from electronic annotation /// 0007165 // signal transduction // traceable author statement /// 0007268 // synaptic transmission // traceable author statement /// 0007268 // synaptic transmission // inferred from electronic annotation /// 0007616 // long-term memory // inferred from electronic ann…	0005624 // membrane fraction // inferred from electronic annotation /// 0005783 // endoplasmic reticulum // inferred from electronic annotation /// 0005789 // endoplasmic reticulum membrane // inferred from electronic annotation /// 0005886 // plasma membrane // traceable author statement /// 0005886 // plasma membrane // inferred from electronic annotation /// 0009986 // cell surface // inferred…	0004872 // receptor activity // inferred from electronic annotation /// 0004970 // ionotropic glutamate receptor activity // inferred from electronic annotation /// 0004971 // alpha-amino-3-hydroxy-5-methyl-4-isoxazole propionate selective glutamate receptor activity // inferred from direct assay /// 0005215 // transporter activity // inferred from electronic annotation /// 0005216 // ion channel…	chr5:152870220-153193239 (+) // 99.04 // q33.2		This probe set was annotated using the Matching Probes based pipeline to a Entrez Gene identifier using 27 transcripts. // false // Matching Probes // A	GENSCAN00000046055 // ensembl // 8 // Cross Hyb Matching Probes	AK289565(11),AK294011(11),AK294773(11),AK295039(11),AK295184(11),AK295827(11),AK315934(11),BC111734(11),ENST00000285900(11),ENST00000340592(11),ENST00000448073(11),ENST00000518142(11),ENST00000518783(11),ENST00000521843(11),ENST00000537037(11),ENST00000544403(11),ENST00000544794(11),M64752(11),M81886(11),NM_000827(11),NM_001114183(11),NM_001258019(11),NM_001258020(11),NM_001258021(11),NM_00125802…	Hs.519693	chr5q31.1	153193239	chr5	99.04	152870220	+		ENSG00000155511		glutamate receptor, ionotropic, AMPA 1	Human Genome PrimeView Array		GO:0006810|GO:0006811|GO:0007165|GO:0007268|GO:0007268|GO:0007616|GO:0031623|GO:0035235|GO:0005624|GO:0005783|GO:0005789|GO:0005886|GO:0005886|GO:0009986|GO:0014069|GO:0014069|GO:0016020|GO:0016021|GO:0019717|GO:0030054|GO:0030288|GO:0030425|GO:0030425|GO:0030666|GO:0032281|GO:0032281|GO:0042995|GO:0043025|GO:0043025|GO:0043197|GO:0043197|GO:0044309|GO:0044309|GO:0045202|GO:0045211|GO:0004872|GO:…	IPR001320 // Ionotropic glutamate receptor // 1.9E-62 /// IPR001320 // Ionotropic glutamate receptor // 1.6E-62 /// IPR001320 // Ionotropic glutamate receptor // 2.8E-63 /// IPR001320 // Ionotropic glutamate receptor // 2.1E-60 /// IPR001320 // Ionotropic glutamate receptor // 2.0E-62 /// IPR001320 // Ionotropic glutamate receptor // 5.4E-55 /// IPR001320 // Ionotropic glutamate receptor // 2.8E-…		138248			NP_000818 /// NP_001107655 /// NP_001244948 /// NP_001244949 /// NP_001244950 /// NP_001244951 /// NP_001244952	NM_000827 /// NM_001114183 /// NM_001258019 /// NM_001258020 /// NM_001258021 /// NM_001258022 /// NM_001258023 /// NR_047578	AK294773.1		GenBank	Consensus sequence		Homo sapiens	A8K0K0 /// B7Z1W1 /// B7Z2J3 /// B7Z2S0 /// B7Z2W8 /// B7Z3F6 /// B7Z9G9 /// C5IJI6 /// E7EMV5 /// E7ESV8 /// P42261 /// Q59GL5	gb:AK294773.1 /DB_XREF=gi:221040403 /TID=Hs.519693.2 /CNT=116 /FEA=FLmRNA /TIER=FL /STK=1 /LL=2890 /UG_GENE=GRIA1 /UG=Hs.519693 /UG_TITLE=Glutamate receptor, ionotropic, AMPA 1 /DEF=Homo sapiens cDNA FLJ50503 complete cds, highly similar to Glutamate receptor 1 precursor. /FL=gb:AK294773.1 /REP_ORG=H. sapiens		AK289565 // Homo sapiens cDNA FLJ77765 complete cds, highly similar to Human glutamate receptor subunit (GluH1) mRNA. // gb // 11 // --- /// AK294011 // Homo sapiens cDNA FLJ52587 complete cds, highly similar to Glutamate receptor 1 precursor. // gb // 11 // --- /// AK294773 // Homo sapiens cDNA FLJ50503 complete cds, highly similar to Glutamate receptor 1 precursor. // gb // 11 // --- /// AK2950…	Hs.519693.2	full length	Hs.737709	Hs.737709
11752616_x_at	0.035	3.312	DLG1	1739	0001657 // ureteric bud development // inferred from electronic annotation /// 0001658 // branching involved in ureteric bud morphogenesis // inferred from electronic annotation /// 0001771 // immunological synapse formation // inferred from electronic annotation /// 0001935 // endothelial cell proliferation // inferred from direct assay /// 0002088 // lens development in camera-type eye // infer…	0001772 // immunological synapse // traceable author statement /// 0001772 // immunological synapse // inferred from electronic annotation /// 0005634 // nucleus // inferred from direct assay /// 0005737 // cytoplasm // inferred from direct assay /// 0005783 // endoplasmic reticulum // inferred from electronic annotation /// 0005789 // endoplasmic reticulum membrane // inferred from electronic an…	0004385 // guanylate kinase activity // traceable author statement /// 0004721 // phosphoprotein phosphatase activity // traceable author statement /// 0005515 // protein binding // inferred from physical interaction /// 0008022 // protein C-terminus binding // inferred from physical interaction /// 0008092 // cytoskeletal protein binding // traceable author statement /// 0015459 // potassium cha…	chr3:196796087-197025447 (-) // 99.83 // q29		This probe set was annotated using the Matching Probes based pipeline to a Entrez Gene identifier using 16 transcripts. // false // Matching Probes // A	AK294772 // gb // 8 // Cross Hyb Matching Probes /// AK294855 // gb // 8 // Cross Hyb Matching Probes /// BC144651 // gb // 8 // Cross Hyb Matching Probes /// GENSCAN00000023326 // ensembl // 8 // Cross Hyb Matching Probes /// ENST00000452595 // ensembl // 8 // Cross Hyb Matching Probes /// ENST00000443183 // ensembl // 8 // Cross Hyb Matching Probes /// ENST00000392382 // ensembl // 8 // Cross H…	AK293967(9),AK304280(11),BC140841(9),ENST00000314062(9),ENST00000346964(9),ENST00000357674(9),ENST00000359922(9),ENST00000381807(9),ENST00000419227(11),ENST00000419354(9),ENST00000422288(9),ENST00000448528(9),NM_001098424(9),NM_004087(9),U13896(9),U13897(9)	Hs.292549	chr3q29	197025447	chr3	99.83	196796087	-		ENSG00000075711		discs, large homolog 1 (Drosophila)	Human Genome PrimeView Array		GO:0001657|GO:0001658|GO:0001771|GO:0001935|GO:0002088|GO:0002369|GO:0007015|GO:0007163|GO:0007268|GO:0007411|GO:0008104|GO:0008284|GO:0016337|GO:0030432|GO:0030838|GO:0030866|GO:0031575|GO:0031579|GO:0032147|GO:0042110|GO:0042130|GO:0042982|GO:0044419|GO:0045930|GO:0048608|GO:0048704|GO:0048729|GO:0048745|GO:0050680|GO:0060022|GO:0070830|GO:0072659|GO:0001772|GO:0001772|GO:0005634|GO:0005737|GO:…	IPR001452 // Src homology-3 domain // 2.5E-11 /// IPR001452 // Src homology-3 domain // 2.4E-11 /// IPR001452 // Src homology-3 domain // 2.2E-11 /// IPR001452 // Src homology-3 domain // 2.3E-11 /// IPR001452 // Src homology-3 domain // 2.3E-11 /// IPR001478 // PDZ domain // 2.7E-23 /// IPR001478 // PDZ domain // 3.5E-23 /// IPR001478 // PDZ domain // 1.6E-22 /// IPR001478 // PDZ domain // 2.6E-…		601014			NP_001091894 /// NP_001191315 /// NP_001191316 /// NP_001191317 /// NP_004078	NM_001098424 /// NM_001204386 /// NM_001204387 /// NM_001204388 /// NM_004087	AK304280.1		GenBank	Consensus sequence		Homo sapiens	A8MUT6 /// B4DF78 /// B4DGU1 /// B4DGZ8 /// B4E2H8 /// C9IYP1 /// C9J110 /// C9JCP6 /// C9JN61 /// C9JUA9 /// E7EQD7 /// E7ETS7 /// E7EWL7 /// E9PG21 /// F2Z2L0 /// H7C166 /// Q12959 /// Q6PJH1 /// Q8N3T5	gb:AK304280.1 /DB_XREF=gi:194385525 /TID=Hs.292549.8 /CNT=1 /FEA=FLmRNA /TIER=FL /STK=1 /LL=1739 /UG_GENE=DLG1 /UG=Hs.292549 /UG_TITLE=Discs, large homolog 1 (Drosophila) /DEF=Homo sapiens cDNA FLJ58166 complete cds, highly similar to Disks large homolog 1. /FL=gb:AK304280.1 /REP_ORG=H. sapiens		AK293967 // Homo sapiens cDNA FLJ50462 complete cds, highly similar to Disks large homolog 1. // gb // 9 // --- /// AK304280 // Homo sapiens cDNA FLJ58166 complete cds, highly similar to Disks large homolog 1. // gb // 11 // --- /// BC140841 // Homo sapiens discs, large homolog 1 (Drosophila), mRNA (cDNA clone MGC:176518 IMAGE:9021709), complete cds. // gb // 9 // --- /// ENST00000314062 // cdna:…	Hs.292549.8	full length	Hs.292549	Hs.292549
11725041_at	0.018	3.29	FGF2	2247	0000186 // activation of MAPKK activity // inferred from electronic annotation /// 0000187 // activation of MAPK activity // traceable author statement /// 0000189 // MAPK import into nucleus // inferred from electronic annotation /// 0001525 // angiogenesis // inferred from electronic annotation /// 0001658 // branching involved in ureteric bud morphogenesis // inferred from direct assay /// 000…	0005576 // extracellular region // traceable author statement /// 0005576 // extracellular region // inferred from electronic annotation /// 0005615 // extracellular space // inferred from electronic annotation /// 0005615 // extracellular space // traceable author statement /// 0005634 // nucleus // inferred from electronic annotation /// 0005737 // cytoplasm // inferred from electronic annotati…	0005104 // fibroblast growth factor receptor binding // inferred from physical interaction /// 0005104 // fibroblast growth factor receptor binding // inferred from electronic annotation /// 0005125 // cytokine activity // inferred from direct assay /// 0005245 // voltage-gated calcium channel activity // inferred from electronic annotation /// 0005515 // protein binding // inferred from physical…	chr4:123747862-123819379 (+) // 88.23 // q27		This probe set was annotated using the Matching Probes based pipeline to a Entrez Gene identifier using 4 transcripts. // false // Matching Probes // A		ENST00000264498(10),J04513(11),M27968(11),NM_002006(11)	Hs.284244	chr4q26	123819379	chr4	88.23	123747862	+		ENSG00000138685		fibroblast growth factor 2 (basic)	Human Genome PrimeView Array		GO:0000186|GO:0000187|GO:0000189|GO:0001525|GO:0001658|GO:0001759|GO:0001934|GO:0001938|GO:0001938|GO:0002042|GO:0002042|GO:0006355|GO:0006661|GO:0006700|GO:0006915|GO:0006935|GO:0007165|GO:0007165|GO:0007243|GO:0007265|GO:0007268|GO:0007275|GO:0007399|GO:0008284|GO:0008284|GO:0008284|GO:0008285|GO:0008286|GO:0008543|GO:0008543|GO:0008543|GO:0008543|GO:0008543|GO:0009790|GO:0009887|GO:0010001|GO:…	IPR002348 // Interleukin 1/heparin-binding growth factor // 2.6E-45		134920			NP_001997	NM_002006	M27968.1		GenBank	Consensus sequence		Homo sapiens	P09038 /// P53370	gb:M27968.1 /DB_XREF=gi:182562 /GEN=FGF2 /TID=Hs.284244.1 /CNT=267 /FEA=FLmRNA /TIER=FL+Stack /STK=10 /LL=2247 /UG=Hs.284244 /UG_TITLE=Fibroblast growth factor 2 (basic) /DEF=Human basic fibroblast growth factor (FGF) mRNA, complete cds. /FL=gb:J04513.1 gb:AB451321.1 gb:M27968.1 gb:NM_002006.4 /REP_ORG=H. sapiens		ENST00000264498 // cdna:known chromosome:GRCh37:4:123747863:123819391:1 gene:ENSG00000138685 gene_biotype:protein_coding transcript_biotype:protein_coding // ensembl // 10 // --- /// J04513 // Human basic fibroblast growth factor (bFGF) 22.5 kd, 21 kd and 18 kd protein mRNA, complete cds. // gb // 11 // --- /// M27968 // Human basic fibroblast growth factor (FGF) mRNA, complete cds. // gb // 11 /…	Hs.284244.1	full length	Hs.284244	Hs.284244
11725429_at	0.006	3.284	LAMP3	27074	0008283 // cell proliferation // traceable author statement	0005764 // lysosome // inferred from electronic annotation /// 0005765 // lysosomal membrane // inferred from electronic annotation /// 0005765 // lysosomal membrane // traceable author statement /// 0016020 // membrane // inferred from electronic annotation /// 0016021 // integral to membrane // inferred from electronic annotation		chr3:182840000-182880699 (-) // 83.53 // q27.1		This probe set was annotated using the Matching Probes based pipeline to a Entrez Gene identifier using 4 transcripts. // false // Matching Probes // A		AB013924(11),BC032940(11),ENST00000265598(11),NM_014398(11)	Hs.518448	chr3q26.3-q27	182880699	chr3	83.53	182840000	-		ENSG00000078081		lysosomal-associated membrane protein 3	Human Genome PrimeView Array		GO:0008283|GO:0005764|GO:0005765|GO:0005765|GO:0016020|GO:0016021	IPR002000 // Lysosome-associated membrane glycoprotein // 5.6E-89		605883			NP_055213	NM_014398	NM_014398.3		GenBank	Consensus sequence		Homo sapiens	B2R7Z2 /// B4DZF5 /// C9JDI8 /// C9JYP5 /// E7ETP9 /// Q9UQV4	gb:NM_014398.3 /DB_XREF=gi:156627583 /GEN=LAMP3 /TID=Hs.518448.1 /CNT=114 /FEA=FLmRNA /TIER=FL+Stack /STK=21 /LL=27074 /UG=Hs.518448 /DEF=Homo sapiens lysosomal-associated membrane protein 3 (LAMP3), mRNA. /PROD=lysosomal-associated membrane protein 3 /FL=gb:BC032940.2 gb:AB013924.1 gb:NM_014398.3 /REP_ORG=H. sapiens		AB013924 // Homo sapiens mRNA for TSC403 protein, complete cds. // gb // 11 // --- /// BC032940 // Homo sapiens lysosomal-associated membrane protein 3, mRNA (cDNA clone MGC:26448 IMAGE:4829125), complete cds. // gb // 11 // --- /// ENST00000265598 // cdna:known chromosome:GRCh37:3:182840001:182880699:-1 gene:ENSG00000078081 gene_biotype:protein_coding transcript_biotype:protein_coding // ensembl…	Hs.518448.1	full length	Hs.518448	Hs.518448
11718986_a_at	0.007	3.273	IFI6	2537	0001836 // release of cytochrome c from mitochondria // inferred from mutant phenotype /// 0006916 // anti-apoptosis // inferred from mutant phenotype /// 0006955 // immune response // traceable author statement /// 0019221 // cytokine-mediated signaling pathway // traceable author statement /// 0043154 // negative regulation of cysteine-type endopeptidase activity involved in apoptotic process /…	0005739 // mitochondrion // inferred from direct assay /// 0016020 // membrane // traceable author statement /// 0016020 // membrane // inferred from electronic annotation /// 0016021 // integral to membrane // inferred from electronic annotation	0005515 // protein binding // inferred from physical interaction	chr1:27992574-27998703 (-) // 42.06 // p36.11		This probe set was annotated using the Matching Probes based pipeline to a Entrez Gene identifier using 9 transcripts. // false // Matching Probes // A	BC014066 // gb_htc // 10 // Negative Strand Matching Probes	BC011601(11),BC015603(11),BT006850(9),ENST00000339145(11),ENST00000361157(11),ENST00000362020(11),NM_002038(11),NM_022872(11),NM_022873(11)	Hs.523847	chr1p35	27998703	chr1	42.06	27992574	-		ENSG00000126709		interferon, alpha-inducible protein 6	Human Genome PrimeView Array		GO:0001836|GO:0006916|GO:0006955|GO:0019221|GO:0043154|GO:0051902|GO:0060337|GO:0005739|GO:0016020|GO:0016020|GO:0016021|GO:0005515	IPR009311 // Interferon-induced 6-16 // 1.6E-25 /// IPR009311 // Interferon-induced 6-16 // 1.8E-25 /// IPR009311 // Interferon-induced 6-16 // 1.7E-25		147572			NP_002029 /// NP_075010 /// NP_075011	NM_002038 /// NM_022872 /// NM_022873	NM_022873.2		GenBank	Consensus sequence		Homo sapiens	P09912 /// Q5VVR2 /// Q6IE95	gb:NM_022873.2 /DB_XREF=gi:94538330 /GEN=IFI6 /TID=Hs.523847.1 /CNT=191 /FEA=FLmRNA /TIER=FL+Stack /STK=57 /LL=2537 /UG=Hs.523847 /DEF=Homo sapiens interferon, alpha-inducible protein 6 (IFI6), transcript variant 3, mRNA. /PROD=interferon, alpha-inducible protein 6 isoform c /FL=gb:NM_022873.2 gb:NM_022872.2 gb:NM_002038.3 gb:BC015603.2 gb:BC011601.2 /REP_ORG=H. sapiens		BC011601 // Homo sapiens interferon, alpha-inducible protein 6, mRNA (cDNA clone MGC:1748 IMAGE:3140035), complete cds. // gb // 11 // --- /// BC015603 // Homo sapiens interferon, alpha-inducible protein 6, mRNA (cDNA clone MGC:23426 IMAGE:4654295), complete cds. // gb // 11 // --- /// BT006850 // Homo sapiens interferon, alpha-inducible protein (clone IFI-6-16) mRNA, complete cds. // gb // 9 // …	Hs.523847.1	full length	Hs.523847	Hs.523847
11752403_a_at	0.007	3.271	STEAP3	55240	0006810 // transport // inferred from electronic annotation /// 0006811 // ion transport // inferred from electronic annotation /// 0006826 // iron ion transport // inferred from electronic annotation /// 0006879 // cellular iron ion homeostasis // traceable author statement /// 0006915 // apoptotic process // inferred from electronic annotation /// 0007049 // cell cycle // inferred from electron…	0005768 // endosome // inferred from electronic annotation /// 0005771 // multivesicular body // inferred from direct assay /// 0005886 // plasma membrane // inferred from electronic annotation /// 0010008 // endosome membrane // traceable author statement /// 0010008 // endosome membrane // inferred from electronic annotation /// 0016020 // membrane // inferred from electronic annotation /// 001…	0000166 // nucleotide binding // inferred from electronic annotation /// 0000293 // ferric-chelate reductase activity // inferred from electronic annotation /// 0005506 // iron ion binding // inferred from electronic annotation /// 0005515 // protein binding // inferred from physical interaction /// 0009055 // electron carrier activity // inferred from electronic annotation /// 0016491 // oxidore…	chr2:119981428-120021272 (+) // 88.24 // q14.2		This probe set was annotated using the Matching Probes based pipeline to a Entrez Gene identifier using 20 transcripts. // false // Matching Probes // A	GENSCAN00000033030 // ensembl // 5 // Cross Hyb Matching Probes	AF238864(11),AF262322(11),AF423424(11),AK291608(9),AY029585(10),AY082673(11),AY214461(11),BC042150(10),BC095421(10),ENST00000354888(11),ENST00000393106(11),ENST00000393107(11),ENST00000393108(11),ENST00000393110(11),ENST00000409811(11),ENST00000425223(11),ENST00000546236(11),NM_001008410(11),NM_018234(11),NM_182915(11)	Hs.647822	chr2q14.2	120021272	chr2	88.24	119981428	+		ENSG00000115107		STEAP family member 3, metalloreductase	Human Genome PrimeView Array		GO:0006810|GO:0006811|GO:0006826|GO:0006879|GO:0006915|GO:0007049|GO:0009306|GO:0009306|GO:0033572|GO:0055072|GO:0055085|GO:0055114|GO:0005768|GO:0005771|GO:0005886|GO:0010008|GO:0010008|GO:0016020|GO:0016021|GO:0000166|GO:0000293|GO:0005506|GO:0005515|GO:0009055|GO:0016491|GO:0046872|GO:0050660	IPR004455 // NADP oxidoreductase, coenzyme F420-dependent // 1.3E-20 /// IPR004455 // NADP oxidoreductase, coenzyme F420-dependent // 1.2E-20 /// IPR004455 // NADP oxidoreductase, coenzyme F420-dependent // 1.6E-20 /// IPR013130 // Ferric reductase transmembrane component-like domain // 4.5E-19 /// IPR013130 // Ferric reductase transmembrane component-like domain // 4.4E-19 /// IPR013130 // Ferri…		609671			NP_001008410 /// NP_060704 /// NP_878919	NM_001008410 /// NM_018234 /// NM_182915	AF262322.1		GenBank	Consensus sequence		Homo sapiens	B8ZZX6 /// Q658P3 /// Q9H7Y1	gb:AF262322.1 /DB_XREF=gi:19919069 /TID=Hs.647822.4 /CNT=1 /FEA=FLmRNA /TIER=FL /STK=1 /LL=55240 /UG_GENE=STEAP3 /UG=Hs.647822 /DEF=Homo sapiens pHYDE II mRNA, complete cds. /PROD=pHYDE II /FL=gb:AF262322.1 /REP_ORG=H. sapiens		AF238864 // Homo sapiens tumor suppressor pHyde mRNA, complete cds. // gb // 11 // --- /// AF262322 // Homo sapiens pHYDE II mRNA, complete cds. // gb // 11 // --- /// AF423424 // Homo sapiens six transmembrane prostate protein 3 mRNA, complete cds. // gb // 11 // --- /// AK291608 // Homo sapiens cDNA FLJ77562 complete cds, highly similar to Homo sapiens STEAP family member 3 (STEAP3), transcript…	Hs.647822.4	full length	Hs.647822	Hs.647822
11737927_a_at	0.077	3.267	C6orf141	135398				chr6:49517818-49520189 (+) // 97.4 // p12.3		This probe set was annotated using the Matching Probes based pipeline to a Entrez Gene identifier using 8 transcripts. // false // Matching Probes // A	GENSCAN00000020916 // ensembl // 1 // Cross Hyb Matching Probes	AK054918(11),AK289889(11),BC036917(11),ENST00000371194(11),ENST00000414696(11),ENST00000415078(11),ENST00000529246(11),NM_001145652(11)	Hs.485528	chr6p12.3	49520189	chr6	97.4	49517818	+		ENSG00000197261		chromosome 6 open reading frame 141	Human Genome PrimeView Array								NP_001139124	NM_001145652 /// NM_153344	NM_001145652.1		GenBank	Consensus sequence		Homo sapiens	H0YDR2 /// Q5SZD1	gb:NM_001145652.1 /DB_XREF=gi:224586893 /GEN=C6orf141 /TID=Hs.485528.1 /CNT=18 /FEA=FLmRNA /TIER=FL /STK=2 /LL=135398 /UG=Hs.485528 /DEF=Homo sapiens chromosome 6 open reading frame 141 (C6orf141), mRNA. /PROD=hypothetical protein LOC135398 /FL=gb:AK289889.1 gb:NM_001145652.1 /REP_ORG=H. sapiens		AK054918 // Homo sapiens cDNA FLJ30356 fis, clone BRACE2007708. // gb // 11 // --- /// AK289889 // Homo sapiens cDNA FLJ77687 complete cds. // gb // 11 // --- /// BC036917 // Homo sapiens chromosome 6 open reading frame 141, mRNA (cDNA clone MGC:46457 IMAGE:5201433), complete cds. // gb // 11 // --- /// ENST00000371194 // cdna:known chromosome:GRCh37:6:49518388:49529620:1 gene:ENSG00000197261 gen…	Hs.485528.1	full length	Hs.722010	Hs.722010
11746737_a_at	0.058	3.266	TMBIM1	64114		0005764 // lysosome // inferred from electronic annotation /// 0005765 // lysosomal membrane // inferred from direct assay /// 0005765 // lysosomal membrane // inferred from electronic annotation /// 0005768 // endosome // inferred from electronic annotation /// 0010008 // endosome membrane // inferred from direct assay /// 0010008 // endosome membrane // inferred from electronic annotation /// 0…		chr2:219138923-219145715 (-) // 92.18 // q35		This probe set was annotated using the Matching Probes based pipeline to a Entrez Gene identifier using 14 transcripts. // false // Matching Probes // A	AK298123 // gb // 4 // Cross Hyb Matching Probes /// ENST00000543441 // ensembl // 4 // Cross Hyb Matching Probes	AB257295(11),AF193045(11),AK090618(10),AK093911(11),AK298500(11),BC007980(11),BC013428(11),BC026348(11),ENST00000258412(11),ENST00000396809(11),ENST00000444881(11),ENST00000445635(11),ENST00000465082(11),NM_022152(11)	Hs.591605	chr2q35	219145715	chr2	92.18	219138923	-		ENSG00000135926		transmembrane BAX inhibitor motif containing 1	Human Genome PrimeView Array		GO:0005764|GO:0005765|GO:0005765|GO:0005768|GO:0010008|GO:0010008|GO:0016020|GO:0016021	IPR006214 // Bax inhibitor 1-related // 9.0E-32 /// IPR006214 // Bax inhibitor 1-related // 1.3E-22		610364			NP_071435	NM_022152	AK298500.1		GenBank	Consensus sequence		Homo sapiens	B3KSM0 /// B4DNZ1 /// B4DUD2 /// C9IYT2 /// C9IZ27 /// C9JAK9 /// C9JAP5 /// C9JDV0 /// C9JEN3 /// C9JI44 /// C9JM62 /// C9JN47 /// C9JW19 /// C9JWV9 /// F8WDY4 /// Q1MW40 /// Q7Z4D9 /// Q969X1	gb:AK298500.1 /DB_XREF=gi:194391177 /TID=Hs.591605.2 /CNT=10 /FEA=FLmRNA /TIER=FL /STK=1 /LL=64114 /UG_GENE=TMBIM1 /UG=Hs.591605 /UG_TITLE=Transmembrane BAX inhibitor motif containing 1 /DEF=Homo sapiens cDNA FLJ54055 complete cds, highly similar to Transmembrane BAX inhibitor motif-containing protein 1. /FL=gb:AK298500.1 /REP_ORG=H. sapiens		AB257295 // Homo sapiens RECS1 mRNA for responsive to centrifugal force and shear stress gene 1, complete cds. // gb // 11 // --- /// AF193045 // Homo sapiens PP1201 mRNA, complete cds. // gb // 11 // --- /// AK090618 // Homo sapiens cDNA FLJ33299 fis, clone BNGH42001724, highly similar to Transmembrane BAX inhibitor motif-containing protein 1. // gb // 10 // --- /// AK093911 // Homo sapiens cDNA…	Hs.591605.2	full length	Hs.591605	Hs.591605
11762292_at	0.049	3.262	TNRC6A	27327	0006417 // regulation of translation // inferred from electronic annotation /// 0007219 // Notch signaling pathway // traceable author statement /// 0009267 // cellular response to starvation // inferred from electronic annotation /// 0010467 // gene expression // traceable author statement /// 0031047 // gene silencing by RNA // inferred from electronic annotation /// 0035278 // negative regulat…	0000932 // cytoplasmic mRNA processing body // inferred from direct assay /// 0000932 // cytoplasmic mRNA processing body // inferred from electronic annotation /// 0005737 // cytoplasm // inferred from electronic annotation /// 0005829 // cytosol // traceable author statement /// 0035068 // micro-ribonucleoprotein complex // inferred from direct assay	0000166 // nucleotide binding // inferred from electronic annotation /// 0003676 // nucleic acid binding // inferred from electronic annotation /// 0003723 // RNA binding // inferred from electronic annotation	chr16:24803010-24807689 (+) // 88.23 // p12.1		This probe set was annotated using the Matching Probes based pipeline to a Entrez Gene identifier using 2 transcripts. // false // Matching Probes // A		AK299905(9),ENST00000568903(9)	Hs.655057	chr16p11.2	24807689	chr16	88.23	24803010	+		ENSG00000090905		trinucleotide repeat containing 6A	Human Genome PrimeView Array		GO:0006417|GO:0007219|GO:0009267|GO:0010467|GO:0031047|GO:0035278|GO:0000932|GO:0000932|GO:0005737|GO:0005829|GO:0035068|GO:0000166|GO:0003676|GO:0003723			610739			NP_055309	NM_014494	AK299905.1		GenBank	Consensus sequence		Homo sapiens	B3KSX2 /// B4DST4 /// G8JLL8 /// H3BRT3 /// H3BTQ1 /// H7C269 /// I3L218 /// I3L3S5 /// Q8NDV7	gb:AK299905.1 /DB_XREF=gi:194389569 /TID=Hs.655057.3 /CNT=2 /FEA=FLmRNA /TIER=FL /STK=1 /LL=27327 /UG_GENE=TNRC6A /UG=Hs.655057 /UG_TITLE=Trinucleotide repeat containing 6A /DEF=Homo sapiens cDNA FLJ59141 complete cds, highly similar to Trinucleotide repeat-containing gene 6A protein. /FL=gb:AK299905.1 /REP_ORG=H. sapiens		AK299905 // Homo sapiens cDNA FLJ59141 complete cds, highly similar to Trinucleotide repeat-containing gene 6A protein. // gb // 9 // --- /// ENST00000568903 // cdna:known chromosome:GRCh37:16:24803011:24807689:1 gene:ENSG00000090905 gene_biotype:protein_coding transcript_biotype:retained_intron // ensembl // 9 // ---	Hs.655057.3	full length	Hs.655057	Hs.655057
11758500_s_at	0.038	3.259	TMEM140	55281		0016020 // membrane // inferred from electronic annotation /// 0016021 // integral to membrane // inferred from electronic annotation		chr7:134850099-134850651 (+) // 97.81 // q33		This probe set was annotated using the Matching Probes based pipeline to a Entrez Gene identifier using 3 transcripts. // false // Matching Probes // A	ENST00000435834 // ensembl // 9 // Negative Strand Matching Probes	BC020942(10),ENST00000275767(9),NM_018295(11)	Hs.671193	chr7q33	134850651	chr7	97.81	134850099	+		ENSG00000146859		transmembrane protein 140	Human Genome PrimeView Array		GO:0016020|GO:0016021						NP_060765	NM_018295	AI823982		GenBank	Consensus sequence		Homo sapiens	B4DVW9 /// E9PEG1 /// Q9NV12	gb:AI823982 /DB_XREF=gi:5444653 /DB_XREF=wj29b05.x1 /CLONE=IMAGE:2404209 /TID=Hs.671193.1 /CNT=1 /FEA=EST /TIER=ConsEnd /STK=1 /UG=Hs.671193 /UG_TITLE=Transcribed locus /REP_ORG=H. sapiens		BC020942 // Homo sapiens transmembrane protein 140, mRNA (cDNA clone MGC:26167 IMAGE:4798940), complete cds. // gb // 10 // --- /// ENST00000275767 // cdna:known chromosome:GRCh37:7:134832824:134850650:1 gene:ENSG00000146859 gene_biotype:protein_coding transcript_biotype:protein_coding // ensembl // 9 // --- /// NM_018295 // Homo sapiens transmembrane protein 140 (TMEM140), mRNA. // refseq // 11 …	Hs.671193.1	full length	Hs.521213	Hs.521213
11738282_a_at	0.035	3.241	CCNK	8812	0000079 // regulation of cyclin-dependent protein kinase activity // inferred from electronic annotation /// 0000079 // regulation of cyclin-dependent protein kinase activity // traceable author statement /// 0006351 // transcription, DNA-dependent // inferred from electronic annotation /// 0006355 // regulation of transcription, DNA-dependent // inferred from electronic annotation /// 0006366 //…		0005515 // protein binding // inferred from physical interaction /// 0019901 // protein kinase binding // inferred from electronic annotation	chr14:99947738-99977851 (+) // 99.02 // q32.2		This probe set was annotated using the Matching Probes based pipeline to a Entrez Gene identifier using 6 transcripts. // false // Matching Probes // A		AB209373(11),BC015935(11),ENST00000389879(11),ENST00000437596(11),ENST00000553865(11),NM_001099402(11)	Hs.510409	chr14q32	99977851	chr14	99.02	99947738	+		ENSG00000090061		cyclin K	Human Genome PrimeView Array		GO:0000079|GO:0000079|GO:0006351|GO:0006355|GO:0006366|GO:0007049|GO:0007067|GO:0051301|GO:0005515|GO:0019901	IPR006671 // Cyclin, N-terminal // 2.8E-20 /// IPR006671 // Cyclin, N-terminal // 3.0E-20		603544			NP_001092872	NM_001099402 /// NM_003858	NM_003858.3		GenBank	Consensus sequence		Homo sapiens	A8MZK4 /// C9JI13 /// C9JSW4 /// G3V235 /// G3V2Q3 /// G3V5E1 /// O75909	gb:NM_003858.3 /DB_XREF=gi:150417987 /GEN=CCNK /TID=Hs.510409.1 /CNT=9 /FEA=FLmRNA /TIER=FL /STK=2 /LL=8812 /UG=Hs.510409 /DEF=Homo sapiens cyclin K (CCNK), transcript variant 2, mRNA. /PROD=cyclin K isoform 2 /FL=gb:NM_003858.3 gb:BC015935.1 gb:BT006950.1 /REP_ORG=H. sapiens		AB209373 // Homo sapiens premature mRNA for CS0DA006YC23 variant. // gb // 11 // --- /// AK000799 // Homo sapiens cDNA FLJ20792 fis, clone COL01292. // gb // 11 // --- /// BC015935 // Homo sapiens cyclin K, mRNA (cDNA clone MGC:9113 IMAGE:3907416), complete cds. // gb // 11 // --- /// ENST00000389879 // cdna:known chromosome:GRCh37:14:99947746:99978777:1 gene:ENSG00000090061 gene_biotype:protein_…	Hs.510409.1	full length	Hs.510409	Hs.510409
11756032_a_at	0.203	3.24	CBR3	874	0008152 // metabolic process // inferred from electronic annotation /// 0042376 // phylloquinone catabolic process // inferred from electronic annotation /// 0055114 // oxidation-reduction process // inferred from electronic annotation	0005634 // nucleus // inferred from direct assay /// 0005730 // nucleolus // inferred from direct assay /// 0005737 // cytoplasm // inferred from direct assay /// 0005737 // cytoplasm // inferred from electronic annotation /// 0005829 // cytosol // inferred from direct assay	0000166 // nucleotide binding // inferred from electronic annotation /// 0000253 // 3-keto sterol reductase activity // inferred from electronic annotation /// 0004090 // carbonyl reductase (NADPH) activity // inferred from direct assay /// 0004090 // carbonyl reductase (NADPH) activity // inferred from electronic annotation /// 0004090 // carbonyl reductase (NADPH) activity // traceable author s…	chr21:37510174-37518854 (+) // 100.0 // q22.12		This probe set was annotated using the Matching Probes based pipeline to a Entrez Gene identifier using 7 transcripts. // false // Matching Probes // A		AB004854(11),AB041012(11),AB124847(11),BC002812(10),CR541709(10),ENST00000290354(11),NM_001236(11)	Hs.154510	chr21q22.2	37518854	chr21	100	37510174	+	EC:1.1.1.184	ENSG00000159231		carbonyl reductase 3	Human Genome PrimeView Array		GO:0008152|GO:0042376|GO:0055114|GO:0005634|GO:0005730|GO:0005737|GO:0005737|GO:0005829|GO:0000166|GO:0000253|GO:0004090|GO:0004090|GO:0004090|GO:0016491|GO:0070402	IPR002198 // Short-chain dehydrogenase/reductase SDR // 9.7E-32 /// IPR013968 // Polyketide synthase, KR // 1.6E-13		603608			NP_001227	NM_001236	AB004850.1		GenBank	Consensus sequence		Homo sapiens	O60873 /// O60874 /// O75828 /// Q53F60	gb:AB004850.1 /DB_XREF=gi:3702684 /TID=Hs.154510.3 /CNT=1 /FEA=mRNA /TIER=ConsEnd /STK=0 /LL=874 /UG_GENE=CBR3 /UG=Hs.154510 /UG_TITLE=Carbonyl reductase 3 /DEF=Homo sapiens mRNA expressed in lung fibroblast, clone IMAGE:529844. /REP_ORG=H. sapiens		AB004854 // Homo sapiens mRNA for carbonyl reductase 3, complete cds. // gb // 11 // --- /// AB041012 // Homo sapiens CBR3 mRNA for NADPH-dependent carbonyl reductase 3, complete cds. // gb // 11 // --- /// AB124847 // Homo sapiens hCBR3 mRNA for carbonyl reductase 3, complete cds. // gb // 11 // --- /// BC002812 // Homo sapiens carbonyl reductase 3, mRNA (cDNA clone MGC:3489 IMAGE:3637434), comp…	Hs.154510.3	full length	Hs.154510	Hs.154510
11746558_x_at	0.033	3.239	LGALS9	3965	0007165 // signal transduction // inferred from mutant phenotype /// 0043123 // positive regulation of I-kappaB kinase/NF-kappaB cascade // inferred from mutant phenotype	0005576 // extracellular region // inferred from electronic annotation /// 0005737 // cytoplasm // inferred from electronic annotation	0004871 // signal transducer activity // inferred from mutant phenotype /// 0005534 // galactose binding // traceable author statement /// 0030246 // carbohydrate binding // inferred from direct assay /// 0030246 // carbohydrate binding // inferred from electronic annotation	chr17:25958236-25976567 (+) // 99.54 // q11.2		This probe set was annotated using the Matching Probes based pipeline to a Entrez Gene identifier using 19 transcripts. // false // Matching Probes // A	TCONS_l2_00010643-XLOC_l2_005719 // broad-tucp // 1 // Cross Hyb Matching Probes /// TCONS_l2_00010642-XLOC_l2_005719 // broad-tucp // 2 // Cross Hyb Matching Probes /// AK301624 // gb // 4 // Cross Hyb Matching Probes /// GENSCAN00000018090 // ensembl // 1 // Cross Hyb Matching Probes /// ENST00000313648 // ensembl // 4 // Cross Hyb Matching Probes /// ENST00000413914 // ensembl // 4 // Cross Hy…	AB003517(11),AB005894(11),AB006782(11),AB008492(11),AK126017(11),AK296031(11),BC034392(11),BC105942(11),BC105944(11),BC110340(11),ENST00000302228(11),ENST00000310394(10),ENST00000395473(11),ENST00000467111(11),ENST00000481514(11),ENST00000486774(11),NM_002308(11),NM_009587(11),NR_024043(11)	Hs.81337	chr17q11.2	25976567	chr17	99.54	25958236	+		ENSG00000168961		lectin, galactoside-binding, soluble, 9	Human Genome PrimeView Array		GO:0007165|GO:0043123|GO:0005576|GO:0005737|GO:0004871|GO:0005534|GO:0030246|GO:0030246	IPR001079 // Galectin, carbohydrate recognition domain // 4.0E-43 /// IPR001079 // Galectin, carbohydrate recognition domain // 2.9E-39 /// IPR001079 // Galectin, carbohydrate recognition domain // 3.2E-43 /// IPR001079 // Galectin, carbohydrate recognition domain // 2.3E-39 /// IPR001079 // Galectin, carbohydrate recognition domain // 3.0E-43 /// IPR001079 // Galectin, carbohydrate recognition d…		601879			NP_002299 /// NP_033665	NM_002308 /// NM_009587 /// NR_024043	AK296031.1		GenBank	Consensus sequence		Homo sapiens	B3KWW5 /// B4DJD7 /// B4DWP7 /// F2Z2H7 /// F8W9W4 /// O00182 /// Q8WYQ7	gb:AK296031.1 /DB_XREF=gi:194382087 /TID=Hs.81337.3 /CNT=11 /FEA=FLmRNA /TIER=FL /STK=1 /LL=3965 /UG_GENE=LGALS9 /UG=Hs.81337 /UG_TITLE=Lectin, galactoside-binding, soluble, 9 /DEF=Homo sapiens cDNA FLJ52505 complete cds, highly similar to Homo sapiens lectin, galactoside-binding, soluble 9, transcript variant short, mRNA. /FL=gb:AK296031.1 /REP_ORG=H. sapiens		AB003517 // Homo sapiens HUAT mRNA for urate transporter/channel protein, complete cds. // gb // 11 // --- /// AB005894 // Homo sapiens mRNA for ecalectin, complete cds. // gb // 11 // --- /// AB006782 // Homo sapiens mRNA for galectin-9 isoform, complete cds. // gb // 11 // --- /// AB008492 // Homo sapiens HUAT mRNA for urate transporter isoform, complete cds. // gb // 11 // --- /// AK097892 // …	Hs.81337.3	full length	Hs.81337	Hs.81337
11731407_x_at	0.005	3.233	IFIT3	3437	0019221 // cytokine-mediated signaling pathway // traceable author statement /// 0035457 // cellular response to interferon-alpha // inferred from electronic annotation /// 0060337 // type I interferon-mediated signaling pathway // traceable author statement	0005829 // cytosol // traceable author statement	0005515 // protein binding // inferred from physical interaction	chr10:91087575-91100725 (+) // 85.33 // q23.31		This probe set was annotated using the Matching Probes based pipeline to a Entrez Gene identifier using 12 transcripts. // false // Matching Probes // A	BT007284 // gb // 6 // Cross Hyb Matching Probes /// GENSCAN00000023885 // ensembl // 6 // Cross Hyb Matching Probes	AF026939(11),AF083470(11),AK290427(11),AK297137(11),BC001383(11),BC004977(11),ENST00000371811(11),ENST00000371818(11),ENST00000543062(11),NM_001031683(11),NM_001549(11),U52513(10)	Hs.714337	chr10q24	91100725	chr10	85.33	91087575	+		ENSG00000119917		interferon-induced protein with tetratricopeptide repeats 3	Human Genome PrimeView Array		GO:0019221|GO:0035457|GO:0060337|GO:0005829|GO:0005515			604650			NP_001026853 /// NP_001540	NM_001031683 /// NM_001549	AK290427.1		GenBank	Consensus sequence		Homo sapiens	B4DLS7 /// O14879 /// Q5T765	gb:AK290427.1 /DB_XREF=gi:158261876 /TID=Hs.714337.1 /CNT=294 /FEA=FLmRNA /TIER=FL+Stack /STK=7 /LL=3437 /UG_GENE=IFIT3 /UG=Hs.714337 /UG_TITLE=Interferon-induced protein with tetratricopeptide repeats 3 /DEF=Homo sapiens cDNA FLJ75638 complete cds, highly similar to Homo sapiens interferon-induced protein with tetratricopeptide repeats 3 (IFIT3), mRNA. /FL=gb:AK290427.1 gb:U52513.1 gb:NM_001549.…		AF026939 // Homo sapiens CIG49 (cig49) mRNA, complete cds. // gb // 11 // --- /// AF083470 // Homo sapiens interferon induced tetratricopeptide protein IFI60 (IFIT4) mRNA, complete cds. // gb // 11 // --- /// AK290427 // Homo sapiens cDNA FLJ75638 complete cds, highly similar to Homo sapiens interferon-induced protein with tetratricopeptide repeats 3 (IFIT3), mRNA. // gb // 11 // --- /// AK297137…	Hs.714337.1	full length	Hs.731813	Hs.731813
11755748_s_at	0.005	3.203	PLAC8	51316				chr4:84011945-84035879 (-) // 97.76 // q21.22		This probe set was annotated using the Matching Probes based pipeline to a Entrez Gene identifier using 10 transcripts. // false // Matching Probes // A	BC012205 // gb // 8 // Cross Hyb Matching Probes /// ENST00000540993 // ensembl // 3 // Cross Hyb Matching Probes	AF208846(11),ENST00000311507(11),ENST00000411416(11),ENST00000426923(11),ENST00000505406(11),ENST00000509973(11),FJ795024(11),NM_001130715(11),NM_001130716(11),NM_016619(11)	Hs.546392	chr4q21.22	84035879	chr4	97.76	84011945	-		ENSG00000145287		placenta-specific 8	Human Genome PrimeView Array			IPR006461 // Uncharacterised protein family Cys-rich // 2.5E-20 /// IPR006461 // Uncharacterised protein family Cys-rich // 8.6E-16		607515			NP_001124187 /// NP_001124188 /// NP_057703	NM_001130715 /// NM_001130716 /// NM_016619	EU570986.1		GenBank	Consensus sequence		Homo sapiens	D6RA24 /// Q96EJ4 /// Q9NZF1	gb:EU570986.1 /DB_XREF=gi:172041708 /TID=Hs.546392.4 /CNT=2 /FEA=mRNA /TIER=ConsEnd /STK=0 /LL=51316 /UG_GENE=PLAC8 /UG=Hs.546392 /UG_TITLE=Placenta-specific 8 /DEF=Homo sapiens placenta-specific 8 splice variant (PLAC8) mRNA, complete sequence, alternatively spliced. /REP_ORG=H. sapiens		AF208846 // Homo sapiens BM-004 mRNA, complete cds. // gb_htc // 11 // --- /// ENST00000311507 // cdna:known chromosome:GRCh37:4:84011201:84035955:-1 gene:ENSG00000145287 gene_biotype:protein_coding transcript_biotype:protein_coding // ensembl // 11 // --- /// ENST00000411416 // cdna:known chromosome:GRCh37:4:84011841:84030996:-1 gene:ENSG00000145287 gene_biotype:protein_coding transcript_biotype…	Hs.546392.4	full length	Hs.546392	Hs.546392
11722034_x_at	0.007	3.191	SLC12A4	6560	0006810 // transport // traceable author statement /// 0006810 // transport // inferred from electronic annotation /// 0006811 // ion transport // traceable author statement /// 0006811 // ion transport // inferred from electronic annotation /// 0006813 // potassium ion transport // inferred from electronic annotation /// 0006884 // cell volume homeostasis // traceable author statement /// 005508…	0005624 // membrane fraction // traceable author statement /// 0005886 // plasma membrane // traceable author statement /// 0005887 // integral to plasma membrane // traceable author statement /// 0016020 // membrane // inferred from electronic annotation /// 0016021 // integral to membrane // inferred from electronic annotation	0005215 // transporter activity // inferred from electronic annotation /// 0015293 // symporter activity // inferred from electronic annotation /// 0015377 // cation:chloride symporter activity // inferred from electronic annotation /// 0015379 // potassium:chloride symporter activity // inferred from electronic annotation /// 0015379 // potassium:chloride symporter activity // traceable author s…	chr16:67977376-68002597 (-) // 97.24 // q22.1		This probe set was annotated using the Matching Probes based pipeline to a Entrez Gene identifier using 22 transcripts. // false // Matching Probes // A	AK097808 // gb // 6 // Cross Hyb Matching Probes /// AK316415 // gb // 5 // Cross Hyb Matching Probes /// ENST00000570616 // ensembl // 5 // Cross Hyb Matching Probes	AF047338(10),AF054505(10),AF054506(10),AK293906(10),AK293956(11),AK299042(10),AK302790(9),BC021193(11),ENST00000316341(11),ENST00000338335(11),ENST00000422611(11),ENST00000537830(9),ENST00000541864(10),ENST00000570802(10),ENST00000572037(11),ENST00000576616(10),NM_001145961(11),NM_001145962(11),NM_001145963(11),NM_001145964(11),NM_005072(11),U55054(11)	Hs.10094	chr16q22.1	68002597	chr16	97.24	67977376	-		ENSG00000124067		solute carrier family 12 (potassium/chloride transporters), member 4	Human Genome PrimeView Array		GO:0006810|GO:0006810|GO:0006811|GO:0006811|GO:0006813|GO:0006884|GO:0055085|GO:0055085|GO:0005624|GO:0005886|GO:0005887|GO:0016020|GO:0016021|GO:0005215|GO:0015293|GO:0015377|GO:0015379|GO:0015379	IPR004841 // Amino acid permease domain // 5.9E-31 /// IPR004841 // Amino acid permease domain // 8.0E-43 /// IPR004841 // Amino acid permease domain // 5.5E-31 /// IPR004841 // Amino acid permease domain // 7.4E-43 /// IPR004841 // Amino acid permease domain // 5.7E-31 /// IPR004841 // Amino acid permease domain // 7.6E-43 /// IPR004841 // Amino acid permease domain // 5.8E-31 /// IPR004841 // A…		604119			NP_001139433 /// NP_001139434 /// NP_001139435 /// NP_001139436 /// NP_005063	NM_001145961 /// NM_001145962 /// NM_001145963 /// NM_001145964 /// NM_005072	BC021193.2		GenBank	Consensus sequence		Homo sapiens	B3KUS0 /// B4DF30 /// B4DF69 /// B4DR04 /// B4DZ82 /// B7ZAV0 /// F5H066 /// F5H0S9 /// F5H3C0 /// I3L1N8 /// I3L4N6 /// Q9UP95	gb:BC021193.2 /DB_XREF=gi:33869383 /GEN=SLC12A4 /TID=Hs.10094.1 /CNT=352 /FEA=FLmRNA /TIER=FL+Stack /STK=35 /LL=6560 /UG=Hs.10094 /DEF=Homo sapiens solute carrier family 12 (potassiumchloride transporters), member 4, mRNA (cDNA clone MGC:1455 IMAGE:3349710), complete cds. /PROD=solute carrier family 12 (potassiumchloridetransporters), member 4 /FL=gb:AK293906.1 gb:NM_001145961.1 gb:NM_005072.4 gb…		AF047338 // Homo sapiens erythroid K:Cl cotransporter (KCC1) mRNA, complete cds. // gb // 10 // --- /// AF054505 // Homo sapiens erythroid K:Cl cotransporter splicing isoform 1 (KCC1) mRNA, complete cds. // gb // 10 // --- /// AF054506 // Homo sapiens erythroid K:Cl cotransporter splicing isoform 2 (KCC1) mRNA, complete cds. // gb // 10 // --- /// AK293906 // Homo sapiens cDNA FLJ60065 complete c…	Hs.10094.1	full length	Hs.10094	Hs.10094
11750233_a_at	0.022	3.19	ATF2	1386	0002224 // toll-like receptor signaling pathway // traceable author statement /// 0002755 // MyD88-dependent toll-like receptor signaling pathway // traceable author statement /// 0002756 // MyD88-independent toll-like receptor signaling pathway // traceable author statement /// 0003151 // outflow tract morphogenesis // inferred from electronic annotation /// 0006351 // transcription, DNA-depende…	0005622 // intracellular // inferred from electronic annotation /// 0005624 // membrane fraction // inferred from electronic annotation /// 0005634 // nucleus // inferred from direct assay /// 0005634 // nucleus // inferred from electronic annotation /// 0005654 // nucleoplasm // traceable author statement /// 0005730 // nucleolus // inferred from direct assay	0000980 // RNA polymerase II distal enhancer sequence-specific DNA binding // inferred from direct assay /// 0001076 // RNA polymerase II transcription factor binding transcription factor activity // inferred by curator /// 0001077 // RNA polymerase II core promoter proximal region sequence-specific DNA binding transcription factor activity involved in positive regulation of transcription // infe…	chr2:175939015-175979488 (-) // 90.68 // q31.1		This probe set was annotated using the Matching Probes based pipeline to a Entrez Gene identifier using 47 transcripts. // false // Matching Probes // A	GENSCAN00000016961 // ensembl // 8 // Cross Hyb Matching Probes /// ENST00000435004 // ensembl // 7 // Cross Hyb Matching Probes /// ENST00000478905 // ensembl // 4 // Cross Hyb Matching Probes	AY029364(11),BC107698(11),BC130335(11),BC130337(11),DQ003036(11),DQ003037(11),DQ003038(11),DQ003039(11),DQ003040(11),DQ003041(11),DQ003042(11),DQ003043(11),DQ003044(11),DQ003045(11),DQ003046(11),DQ003047(11),DQ003048(11),DQ003049(11),ENST00000264110(11),ENST00000345739(11),ENST00000392543(11),ENST00000392544(11),ENST00000409437(11),ENST00000409499(11),ENST00000409635(11),ENST00000415955(11),ENST0…	Hs.592510	chr2q32	175979488	chr2	90.68	175939015	-		ENSG00000115966		activating transcription factor 2	Human Genome PrimeView Array		GO:0002224|GO:0002755|GO:0002756|GO:0003151|GO:0006351|GO:0006355|GO:0006355|GO:0006357|GO:0006366|GO:0006970|GO:0008063|GO:0032915|GO:0034130|GO:0034134|GO:0034138|GO:0034142|GO:0035666|GO:0045087|GO:0045444|GO:0045944|GO:0051090|GO:0051403|GO:0060612|GO:0005622|GO:0005624|GO:0005634|GO:0005634|GO:0005654|GO:0005730|GO:0000980|GO:0001076|GO:0001077|GO:0001102|GO:0003676|GO:0003677|GO:0003682|GO:…	IPR011616 // bZIP transcription factor, bZIP-1 // 1.8E-16 /// IPR011616 // bZIP transcription factor, bZIP-1 // 1.5E-16 /// IPR011616 // bZIP transcription factor, bZIP-1 // 1.2E-16 /// IPR011616 // bZIP transcription factor, bZIP-1 // 6.9E-12 /// IPR011616 // bZIP transcription factor, bZIP-1 // 1.7E-16 /// IPR011616 // bZIP transcription factor, bZIP-1 // 1.7E-16 /// IPR011616 // bZIP transcrip…		123811	Smooth_muscle_contraction // GenMAPP		NP_001243019 /// NP_001243020 /// NP_001243021 /// NP_001243022 /// NP_001243023 /// NP_001871	NM_001256090 /// NM_001256091 /// NM_001256092 /// NM_001256093 /// NM_001256094 /// NM_001880 /// NR_045768 /// NR_045769 /// NR_045770 /// NR_045771 /// NR_045772 /// NR_045773 /// NR_045774	U16028.1		GenBank	Consensus sequence		Homo sapiens	A4D7U3 /// A4D7U4 /// A4D7U5 /// A4D7U7 /// A4D7U9 /// A4D7V1 /// A4D7V5 /// B3KY57 /// B8ZZU6 /// C9JCI8 /// E9PBF9 /// E9PEK8 /// F2Z2K2 /// F5H629 /// G8JLM5 /// H7C2N6 /// P15336 /// Q3B7B7 /// Q8TAR1 /// Q96JT8	gb:U16028.1 /DB_XREF=gi:1039380 /TID=Hs.592510.5 /CNT=5 /FEA=FLmRNA /TIER=FL /STK=1 /LL=1386 /UG_GENE=ATF2 /UG=Hs.592510 /UG_TITLE=Activating transcription factor 2 /DEF=Human CRE-BP1 transcription factor mRNA, complete cds. /FL=gb:U16028.1 /REP_ORG=H. sapiens		AY029364 // Homo sapiens activating transcription factor 2 splice variant (ATF2) mRNA, complete cds. // gb // 11 // --- /// BC107698 // Homo sapiens activating transcription factor 2, mRNA (cDNA clone MGC:111558 IMAGE:6456836), complete cds. // gb // 11 // --- /// BC130335 // Homo sapiens activating transcription factor 2, mRNA (cDNA clone MGC:163207 IMAGE:40146366), complete cds. // gb // 11 // …	Hs.592510.5	full length	Hs.592510	Hs.592510
11750250_a_at	0.016	3.18	PPP1R13L	10848	0000122 // negative regulation of transcription from RNA polymerase II promoter // inferred from electronic annotation /// 0003215 // cardiac right ventricle morphogenesis // inferred from electronic annotation /// 0003229 // ventricular cardiac muscle tissue development // inferred from electronic annotation /// 0006351 // transcription, DNA-dependent // inferred from electronic annotation /// 0…	0005634 // nucleus // inferred from electronic annotation /// 0005634 // nucleus // traceable author statement /// 0005737 // cytoplasm // inferred from electronic annotation	0003714 // transcription corepressor activity // traceable author statement /// 0005515 // protein binding // inferred from physical interaction /// 0008134 // transcription factor binding // traceable author statement	chr19:45882895-45896425 (-) // 72.31 // q13.32		This probe set was annotated using the Matching Probes based pipeline to a Entrez Gene identifier using 11 transcripts. // false // Matching Probes // A		AF078036(11),AF078037(11),AY869712(11),BC020589(11),BC032298(11),BC064913(11),ENST00000221478(11),ENST00000360957(11),ENST00000418234(11),NM_001142502(11),NM_006663(11)	Hs.466937	chr19q13.32	45896425	chr19	72.31	45882895	-		ENSG00000104881		protein phosphatase 1, regulatory subunit 13 like	Human Genome PrimeView Array		GO:0000122|GO:0003215|GO:0003229|GO:0006351|GO:0006355|GO:0006915|GO:0009791|GO:0031076|GO:0035264|GO:0042633|GO:0048871|GO:0060048|GO:0005634|GO:0005634|GO:0005737|GO:0003714|GO:0005515|GO:0008134	IPR001452 // Src homology-3 domain // 1.4E-13 /// IPR001452 // Src homology-3 domain // 5.5E-14 /// IPR002110 // Ankyrin repeat // 1.1E-9 /// IPR002110 // Ankyrin repeat // 6.3E-11 /// IPR002110 // Ankyrin repeat // 4.6E-10 /// IPR002110 // Ankyrin repeat // 2.6E-11 /// IPR011511 // Variant SH3 // 1.3E-11 /// IPR011511 // Variant SH3 // 5.1E-12		607463			NP_001135974 /// NP_006654	NM_001142502 /// NM_006663	AF078037.1		GenBank	Consensus sequence		Homo sapiens	A7YME7 /// B5ME34 /// Q8WUF5	gb:AF078037.1 /DB_XREF=gi:4679033 /GEN=RAI /TID=Hs.466937.2 /CNT=3 /FEA=FLmRNA /TIER=FL /STK=1 /LL=10848 /UG=Hs.466937 /DEF=Homo sapiens RelA associated inhibitor (RAI) mRNA, complete cds. /PROD=RelA associated inhibitor /FL=gb:AF078037.1 gb:DQ986418.1 /REP_ORG=H. sapiens		AF078036 // Homo sapiens RelA associated inhibitor (RAI) mRNA, complete cds. // gb // 11 // --- /// AF078037 // Homo sapiens RelA associated inhibitor (RAI) mRNA, complete cds. // gb // 11 // --- /// AY869712 // Homo sapiens NFkB interacting protein 1 mRNA, complete cds. // gb // 11 // --- /// BC020589 // Homo sapiens protein phosphatase 1, regulatory (inhibitor) subunit 13 like, mRNA (cDNA clone…	Hs.466937.2	full length	Hs.466937	Hs.466937
11750752_a_at	0.006	3.177	RANBP3L	202151	0046907 // intracellular transport // inferred from electronic annotation	0005622 // intracellular // inferred from electronic annotation		chr5:36249434-36302002 (-) // 99.61 // p13.2		This probe set was annotated using the Matching Probes based pipeline to a Entrez Gene identifier using 6 transcripts. // false // Matching Probes // A	GENSCAN00000026282 // ensembl // 5 // Cross Hyb Matching Probes	AK302947(11),BC047660(11),ENST00000296604(11),ENST00000502994(11),NM_001161429(11),NM_145000(11)	Hs.199777	chr5p13.2	36302002	chr5	99.61	36249434	-		ENSG00000164188		RAN binding protein 3-like	Human Genome PrimeView Array		GO:0046907|GO:0005622	IPR000156 // Ran binding domain // 1.2E-16 /// IPR000156 // Ran binding domain // 1.3E-16					NP_001154901 /// NP_659437	NM_001161429 /// NM_145000	AK302947.1		GenBank	Consensus sequence		Homo sapiens	B7Z866 /// D6RCM9 /// E9PGP9 /// Q86VV4	gb:AK302947.1 /DB_XREF=gi:221044349 /TID=Hs.199777.2 /CNT=2 /FEA=FLmRNA /TIER=FL /STK=1 /LL=202151 /UG_GENE=RANBP3L /UG=Hs.199777 /UG_TITLE=RAN binding protein 3-like /DEF=Homo sapiens cDNA FLJ61646 complete cds, weakly similar to Ran-binding protein 3. /FL=gb:AK302947.1 /REP_ORG=H. sapiens		AK302947 // Homo sapiens cDNA FLJ61646 complete cds, weakly similar to Ran-binding protein 3. // gb // 11 // --- /// BC047660 // Homo sapiens RAN binding protein 3-like, mRNA (cDNA clone MGC:51303 IMAGE:5261736), complete cds. // gb // 11 // --- /// ENST00000296604 // cdna:known chromosome:GRCh37:5:36248536:36302004:-1 gene:ENSG00000164188 gene_biotype:protein_coding transcript_biotype:protein_co…	Hs.199777.2	full length	Hs.729817	Hs.729817
11725713_a_at	0.022	3.174	DIRAS3	9077	0000079 // regulation of cyclin-dependent protein kinase activity // traceable author statement /// 0006184 // GTP catabolic process // traceable author statement /// 0006184 // GTP catabolic process // inferred from electronic annotation /// 0006349 // regulation of gene expression by genetic imprinting // traceable author statement /// 0007165 // signal transduction // inferred from electronic …	0005886 // plasma membrane // inferred from electronic annotation /// 0016020 // membrane // inferred from electronic annotation	0000166 // nucleotide binding // inferred from electronic annotation /// 0003924 // GTPase activity // inferred from electronic annotation /// 0003924 // GTPase activity // traceable author statement /// 0005525 // GTP binding // inferred from electronic annotation	chr1:68511644-68517314 (-) // 92.66 // p31.3		This probe set was annotated using the Matching Probes based pipeline to a Entrez Gene identifier using 7 transcripts. // false // Matching Probes // A		AK021882(11),AK096393(11),BC005362(11),ENST00000370981(11),ENST00000395201(11),NM_004675(11),U96750(11)	Hs.194695	chr1p31	68517314	chr1	92.66	68511644	-		ENSG00000162595		DIRAS family, GTP-binding RAS-like 3	Human Genome PrimeView Array		GO:0000079|GO:0006184|GO:0006184|GO:0006349|GO:0007165|GO:0007264|GO:0007264|GO:0005886|GO:0016020|GO:0000166|GO:0003924|GO:0003924|GO:0005525	IPR001806 // Small GTPase superfamily // 2.1E-37 /// IPR006689 // Small GTPase superfamily, ARF/SAR type // 2.1E-10 /// IPR013684 // Mitochondrial Rho-like // 5.1E-21		605193			NP_004666	NM_004675	NM_004675.2		GenBank	Consensus sequence		Homo sapiens	O95661	gb:NM_004675.2 /DB_XREF=gi:58530880 /GEN=DIRAS3 /TID=Hs.194695.1 /CNT=80 /FEA=FLmRNA /TIER=FL+Stack /STK=20 /LL=9077 /UG=Hs.194695 /DEF=Homo sapiens DIRAS family, GTP-binding RAS-like 3 (DIRAS3), mRNA. /PROD=DIRAS family, GTP-binding RAS-like 3 /FL=gb:CR541870.1 gb:BC005362.1 gb:NM_004675.2 gb:CR541892.1 gb:U96750.1 /REP_ORG=H. sapiens		AK021882 // Homo sapiens cDNA FLJ11820 fis, clone HEMBA1006445, highly similar to GTP-binding protein Di-Ras3. // gb // 11 // --- /// AK096393 // Homo sapiens cDNA FLJ39074 fis, clone NT2RP7016622, highly similar to Homo sapiens small GTP-binding tumor suppressor (ARHI) gene. // gb // 11 // --- /// BC005362 // Homo sapiens DIRAS family, GTP-binding RAS-like 3, mRNA (cDNA clone MGC:12468 IMAGE:368…	Hs.194695.1	full length	Hs.194695	Hs.194695
11737228_a_at	0.005	3.165	SETD4	54093				chr21:37415983-37432662 (-) // 98.48 // q22.12		This probe set was annotated using the Matching Probes based pipeline to a Entrez Gene identifier using 21 transcripts. // false // Matching Probes // A	ENST00000485865 // ensembl // 4 // Cross Hyb Matching Probes /// ENST00000446166 // ensembl // 1 // Cross Hyb Matching Probes	AB004848(11),AF391112(11),AK095215(11),AK300009(11),BC002898(11),BC036556(11),ENST00000332131(11),ENST00000399201(11),ENST00000399205(11),ENST00000399207(11),ENST00000399208(11),ENST00000399212(11),ENST00000399215(11),ENST00000424303(9),ENST00000429161(9),ENST00000481477(11),NM_001007259(11),NM_017438(11),NR_040086(11),NR_040087(11),NR_040088(11)	Hs.606200	chr21q22.13	37432662	chr21	98.48	37415983	-		ENSG00000185917		SET domain containing 4	Human Genome PrimeView Array			IPR001214 // SET domain // 4.3E-13 /// IPR001214 // SET domain // 3.8E-13 /// IPR001214 // SET domain // 6.1E-14 /// IPR001214 // SET domain // 7.9E-14 /// IPR015353 // Rubisco LS methyltransferase, substrate-binding domain // 2.4E-26 /// IPR015353 // Rubisco LS methyltransferase, substrate-binding domain // 2.2E-26					NP_001007260 /// NP_059134	NM_001007258 /// NM_001007259 /// NM_001007260 /// NM_001007261 /// NM_001007262 /// NM_017438 /// NR_040086 /// NR_040087 /// NR_040088	NM_001007259.1		GenBank	Consensus sequence		Homo sapiens	A8MTS1 /// C9J256 /// C9JIU9 /// C9JPA1 /// C9JWV5 /// C9JYV0 /// Q9NVD3	gb:NM_001007259.1 /DB_XREF=gi:55953062 /GEN=SETD4 /TID=Hs.606200.1 /CNT=10 /FEA=FLmRNA /TIER=FL /STK=2 /LL=54093 /UG=Hs.606200 /DEF=Homo sapiens SET domain containing 4 (SETD4), transcript variant 3, mRNA. /PROD=SET domain containing 4 isoform c /FL=gb:BC002898.2 gb:NM_001007259.1 /REP_ORG=H. sapiens		AB004848 // Homo sapiens mRNA expressed in placenta, clone IMAGE:70506. // gb // 11 // --- /// AF391112 // Homo sapiens C21orf18 isoform B protein (C21orf18) mRNA, complete cds, alternatively spliced. // gb // 11 // --- /// AK095215 // Homo sapiens cDNA FLJ37896 fis, clone BRTHA3000252. // gb // 11 // --- /// AK300009 // Homo sapiens cDNA FLJ54966 complete cds, moderately similar to SET domain-co…	Hs.606200.1	full length	Hs.606200	Hs.606200
11760994_at	0.316	3.162	WARS	7453	0001525 // angiogenesis // inferred from electronic annotation /// 0006412 // translation // traceable author statement /// 0006412 // translation // inferred from electronic annotation /// 0006418 // tRNA aminoacylation for protein translation // traceable author statement /// 0006418 // tRNA aminoacylation for protein translation // inferred from electronic annotation /// 0006436 // tryptophany…	0005625 // soluble fraction // traceable author statement /// 0005737 // cytoplasm // traceable author statement /// 0005737 // cytoplasm // inferred from electronic annotation /// 0005829 // cytosol // traceable author statement	0000166 // nucleotide binding // inferred from electronic annotation /// 0004812 // aminoacyl-tRNA ligase activity // inferred from electronic annotation /// 0004830 // tryptophan-tRNA ligase activity // non-traceable author statement /// 0004830 // tryptophan-tRNA ligase activity // traceable author statement /// 0004830 // tryptophan-tRNA ligase activity // inferred from electronic annotation /…	chr14:100820529-100841810 (-) // 91.36 // q32.2		This probe set was annotated using the Matching Probes based pipeline to a Entrez Gene identifier using 2 transcripts. // false // Matching Probes // A	ENST00000554950 // ensembl // 7 // Cross Hyb Matching Probes /// ENST00000554331 // ensembl // 6 // Cross Hyb Matching Probes /// ENST00000555063 // ensembl // 1 // Cross Hyb Matching Probes	AK300255(9),ENST00000553808(9)	Hs.497599	chr14q32.31	100841810	chr14	91.36	100820529	-	EC:6.1.1.2	ENSG00000140105		tryptophanyl-tRNA synthetase	Human Genome PrimeView Array		GO:0001525|GO:0006412|GO:0006412|GO:0006418|GO:0006418|GO:0006436|GO:0006436|GO:0006436|GO:0008285|GO:0010467|GO:0043039|GO:0045765|GO:0005625|GO:0005737|GO:0005737|GO:0005829|GO:0000166|GO:0004812|GO:0004830|GO:0004830|GO:0004830|GO:0005515|GO:0005524|GO:0016874|GO:0016876			191050			NP_004175 /// NP_776049 /// NP_998810 /// NP_998811	NM_004184 /// NM_173701 /// NM_213645 /// NM_213646	AK300255.1		GenBank	Consensus sequence		Homo sapiens	B4DTK8 /// G3V227 /// G3V277 /// G3V2C0 /// G3V2F2 /// G3V2Y7 /// G3V313 /// G3V339 /// G3V3H8 /// G3V3P2 /// G3V3R3 /// G3V3S7 /// G3V3X0 /// G3V3Y5 /// G3V423 /// G3V456 /// G3V4A3 /// G3V4C7 /// G3V4N0 /// G3V4N8 /// G3V4Q0 /// G3V4S4 /// G3V5H5 /// G3V5U1 /// G3V5W1 /// H0YJP3 /// P23381 /// P78534	gb:AK300255.1 /DB_XREF=gi:194390521 /TID=Hs.497599.5 /CNT=14 /FEA=FLmRNA /TIER=FL /STK=1 /LL=7453 /UG_GENE=WARS /UG=Hs.497599 /UG_TITLE=Tryptophanyl-tRNA synthetase /DEF=Homo sapiens cDNA FLJ58878 complete cds, highly similar to Tryptophanyl-tRNA synthetase (EC 6.1.1.2). /FL=gb:AK300255.1 /REP_ORG=H. sapiens		AK300255 // Homo sapiens cDNA FLJ58878 complete cds, highly similar to Tryptophanyl-tRNA synthetase (EC 6.1.1.2). // gb // 9 // --- /// ENST00000553808 // cdna:known chromosome:GRCh37:14:100820530:100841810:-1 gene:ENSG00000140105 gene_biotype:protein_coding transcript_biotype:retained_intron // ensembl // 9 // ---	Hs.497599.5	full length	Hs.497599	Hs.497599
11739260_a_at	0.025	3.158	YIPF6	286451		0005783 // endoplasmic reticulum // inferred from direct assay /// 0016020 // membrane // inferred from electronic annotation /// 0016021 // integral to membrane // inferred from electronic annotation		chrX:67718164-67752301 (+) // 98.86 // q12		This probe set was annotated using the Matching Probes based pipeline to a Entrez Gene identifier using 9 transcripts. // false // Matching Probes // A	GENSCAN00000031186 // ensembl // 7 // Cross Hyb Matching Probes	AK292835(10),AK303992(11),BC012469(10),ENST00000374622(11),ENST00000374643(10),ENST00000451537(10),ENST00000462683(11),NM_001195214(11),NM_173834(11)	Hs.700646	chrXq12	67752301	chrX	98.86	67718164	+		ENSG00000181704		Yip1 domain family, member 6	Human Genome PrimeView Array		GO:0005783|GO:0016020|GO:0016021	IPR006977 // Yip1 domain // 7.5E-22 /// IPR006977 // Yip1 domain // 2.1E-22 /// IPR006977 // Yip1 domain // 3.3E-22					NP_001182143 /// NP_776195	NM_001195214 /// NM_173834	AK292835.1		GenBank	Consensus sequence		Homo sapiens	A8K9X0 /// B1AV70 /// B4E1U7 /// G5E997 /// Q96EC8	gb:AK292835.1 /DB_XREF=gi:158259130 /TID=Hs.700646.1 /CNT=92 /FEA=FLmRNA /TIER=FL /STK=1 /LL=286451 /UG_GENE=YIPF6 /UG=Hs.700646 /UG_TITLE=Yip1 domain family, member 6 /DEF=Homo sapiens cDNA FLJ76634 complete cds, highly similar to Homo sapiens Yip1 domain family, member 6 (YIPF6), mRNA. /FL=gb:NM_173834.2 gb:BC012469.1 gb:AK292835.1 /REP_ORG=H. sapiens		AK292835 // Homo sapiens cDNA FLJ76634 complete cds, highly similar to Homo sapiens Yip1 domain family, member 6 (YIPF6), mRNA. // gb // 10 // --- /// AK303992 // Homo sapiens cDNA FLJ53127 complete cds, highly similar to Protein YIPF6. // gb // 11 // --- /// BC012469 // Homo sapiens Yip1 domain family, member 6, mRNA (cDNA clone MGC:21416 IMAGE:4452699), complete cds. // gb // 10 // --- /// ENST…	Hs.700646.1	full length	Hs.82719	Hs.82719
11759828_s_at	0.008	3.153	SP100	6672	0000122 // negative regulation of transcription from RNA polymerase II promoter // inferred from direct assay /// 0006978 // DNA damage response, signal transduction by p53 class mediator resulting in transcription of p21 class mediator // inferred from direct assay /// 0019221 // cytokine-mediated signaling pathway // traceable author statement /// 0032526 // response to retinoic acid // inferre…	0005634 // nucleus // inferred from direct assay /// 0005634 // nucleus // inferred from electronic annotation /// 0005654 // nucleoplasm // traceable author statement /// 0005730 // nucleolus // inferred from direct assay /// 0005730 // nucleolus // inferred from mutant phenotype /// 0005737 // cytoplasm // inferred from direct assay /// 0016605 // PML body // inferred from direct assay /// 0016…	0003677 // DNA binding // inferred from electronic annotation /// 0003713 // transcription coactivator activity // inferred from direct assay /// 0003714 // transcription corepressor activity // inferred from direct assay /// 0005515 // protein binding // inferred from physical interaction /// 0008134 // transcription factor binding // inferred from physical interaction /// 0008270 // zinc ion bi…	chr2:231280933-231335236 (+) // 94.13 // q37.1		This probe set was annotated using the Matching Probes based pipeline to a Entrez Gene identifier using 8 transcripts. // false // Matching Probes // A	BC011562 // gb // 5 // Cross Hyb Matching Probes /// ENST00000409824 // ensembl // 8 // Cross Hyb Matching Probes /// ENST00000494508 // ensembl // 5 // Cross Hyb Matching Probes	AK293373(9),ENST00000409341(9),ENST00000409897(9),ENST00000427101(9),M60618(9),NM_001206702(9),NM_001206703(9),NM_001206704(9)	Hs.369056	chr2q37.1	231335236	chr2	94.13	231280933	+		ENSG00000067066		SP100 nuclear antigen	Human Genome PrimeView Array		GO:0000122|GO:0006978|GO:0019221|GO:0032526|GO:0032897|GO:0034097|GO:0034340|GO:0034340|GO:0034341|GO:0034341|GO:0043392|GO:0043433|GO:0044419|GO:0045892|GO:0045892|GO:0045893|GO:0045893|GO:0048384|GO:0051091|GO:0051271|GO:0060333|GO:0060333|GO:0060337|GO:0005634|GO:0005634|GO:0005654|GO:0005730|GO:0005730|GO:0005737|GO:0016605|GO:0016605|GO:0034399|GO:0003677|GO:0003713|GO:0003714|GO:0005515|GO:…	IPR004865 // Sp100 // 4.2E-51 /// IPR004865 // Sp100 // 3.7E-51 /// IPR004865 // Sp100 // 3.8E-51		604585			NP_001073860 /// NP_001193630 /// NP_001193631 /// NP_001193632 /// NP_001193633 /// NP_003104	NM_001080391 /// NM_001206701 /// NM_001206702 /// NM_001206703 /// NM_001206704 /// NM_003113	AK293373.1		GenBank	Consensus sequence		Homo sapiens	B4DDX5 /// B4E2B9 /// B8ZZD8 /// C9JBL0 /// E7EUA7 /// E9PBK3 /// E9PHN1 /// E9PHV6 /// F8WFE2 /// H0Y4R8 /// H7C1G8 /// H7C4B4 /// P23497 /// Q68DS7	gb:AK293373.1 /DB_XREF=gi:194373580 /TID=Hs.369056.5 /CNT=15 /FEA=FLmRNA /TIER=FL /STK=3 /LL=6672 /UG_GENE=SP100 /UG=Hs.369056 /UG_TITLE=SP100 nuclear antigen /DEF=Homo sapiens cDNA FLJ59578 complete cds, highly similar to Nuclear autoantigen Sp-100. /FL=gb:AK293373.1 /REP_ORG=H. sapiens		AK293373 // Homo sapiens cDNA FLJ59578 complete cds, highly similar to Nuclear autoantigen Sp-100. // gb // 9 // --- /// ENST00000409341 // cdna:known chromosome:GRCh37:2:231280962:231335232:1 gene:ENSG00000067066 gene_biotype:protein_coding transcript_biotype:protein_coding // ensembl // 9 // --- /// ENST00000409897 // cdna:putative chromosome:GRCh37:2:231281471:231335245:1 gene:ENSG00000067066 …	Hs.369056.5	full length	Hs.369056	Hs.369056
11758788_at	0.479	3.138	PHF5A	84844	0000398 // nuclear mRNA splicing, via spliceosome // inferred from direct assay /// 0000398 // nuclear mRNA splicing, via spliceosome // traceable author statement /// 0006351 // transcription, DNA-dependent // inferred from electronic annotation /// 0006355 // regulation of transcription, DNA-dependent // inferred from electronic annotation /// 0006397 // mRNA processing // inferred from electro…	0005634 // nucleus // inferred from electronic annotation /// 0005654 // nucleoplasm // traceable author statement /// 0005681 // spliceosomal complex // inferred from electronic annotation /// 0005686 // U2 snRNP // inferred from direct assay /// 0005689 // U12-type spliceosomal complex // inferred from direct assay /// 0016363 // nuclear matrix // inferred from electronic annotation /// 0016607…	0003677 // DNA binding // inferred from electronic annotation /// 0003700 // sequence-specific DNA binding transcription factor activity // inferred from sequence or structural similarity /// 0003700 // sequence-specific DNA binding transcription factor activity // inferred from electronic annotation	chr22:41855720-41864691 (-) // 94.32 // q13.2		This probe set was annotated using the Matching Probes based pipeline to a Entrez Gene identifier using 1 transcripts. // false // Matching Probes // A		BC075808(9)	Hs.474980	chr22q13.2	41864691	chr22	94.32	41855720	-				PHD finger protein 5A	Human Genome PrimeView Array		GO:0000398|GO:0000398|GO:0006351|GO:0006355|GO:0006397|GO:0008380|GO:0008380|GO:0010467|GO:0045893|GO:0045893|GO:0005634|GO:0005654|GO:0005681|GO:0005686|GO:0005689|GO:0016363|GO:0016607|GO:0016607|GO:0003677|GO:0003700|GO:0003700				mRNA_processing_Reactome // GenMAPP		NP_116147	NM_032758	NM_032758.3		GenBank	Consensus sequence		Homo sapiens	Q7RTV0	gb:NM_032758.3 /DB_XREF=gi:55925655 /GEN=PHF5A /TID=Hs.474980.1 /CNT=181 /FEA=FLmRNA /TIER=FL+Stack /STK=72 /LL=84844 /UG=Hs.474980 /DEF=Homo sapiens PHD finger protein 5A (PHF5A), mRNA. /PROD=PHD-finger 5A /FL=gb:NM_032758.3 gb:BC007321.2 gb:BC075808.1 /REP_ORG=H. sapiens		BC075808 // Homo sapiens PHD finger protein 5A, mRNA (cDNA clone MGC:87881 IMAGE:5574722), complete cds. // gb // 9 // ---	Hs.474980.1	full length	Hs.474980	Hs.474980
11738028_a_at	0.037	3.129	LAMA1	284217	0002011 // morphogenesis of an epithelial sheet // inferred from electronic annotation /// 0007155 // cell adhesion // inferred from electronic annotation /// 0007166 // cell surface receptor signaling pathway // inferred from sequence or structural similarity /// 0007166 // cell surface receptor signaling pathway // inferred from electronic annotation /// 0007411 // axon guidance // traceable au…	0005576 // extracellular region // traceable author statement /// 0005576 // extracellular region // inferred from electronic annotation /// 0005578 // proteinaceous extracellular matrix // inferred from sequence or structural similarity /// 0005578 // proteinaceous extracellular matrix // inferred from electronic annotation /// 0005604 // basement membrane // inferred from direct assay /// 00056…	0005102 // receptor binding // inferred from electronic annotation /// 0005201 // extracellular matrix structural constituent // inferred from sequence or structural similarity /// 0005201 // extracellular matrix structural constituent // inferred from electronic annotation /// 0043208 // glycosphingolipid binding // inferred from electronic annotation	chr18:6941887-7117813 (-) // 99.8 // p11.31		This probe set was annotated using the Matching Probes based pipeline to a Entrez Gene identifier using 10 transcripts. // false // Matching Probes // A	GENSCAN00000007169 // ensembl // 5 // Cross Hyb Matching Probes	AK091949(11),AK093376(11),BC016997(11),BC032758(11),BC039051(11),BC144590(11),ENST00000389658(11),ENST00000488064(11),ENST00000492048(11),NM_005559(11)	Hs.270364	chr18p11.3	7117813	chr18	99.8	6941887	-		ENSG00000101680		laminin, alpha 1	Human Genome PrimeView Array		GO:0002011|GO:0007155|GO:0007166|GO:0007166|GO:0007411|GO:0009888|GO:0030155|GO:0030334|GO:0031175|GO:0045198|GO:0045995|GO:0060041|GO:0060441|GO:0060445|GO:0061304|GO:0005576|GO:0005576|GO:0005578|GO:0005578|GO:0005604|GO:0005604|GO:0005606|GO:0005606|GO:0005606|GO:0005608|GO:0005615|GO:0005911|GO:0031012|GO:0031012|GO:0043256|GO:0005102|GO:0005201|GO:0005201|GO:0043208	IPR000034 // Laminin B type IV // 1.7E-49 /// IPR000034 // Laminin B type IV // 2.7E-53 /// IPR001791 // Laminin G domain // 3.8E-30 /// IPR001791 // Laminin G domain // 7.8E-29 /// IPR001791 // Laminin G domain // 3.8E-34 /// IPR001791 // Laminin G domain // 2.5E-38 /// IPR001791 // Laminin G domain // 3.9E-31 /// IPR001791 // Laminin G domain // 2.3E-25 /// IPR001791 // Laminin G domain // 2.3E…		150320			NP_005550	NM_005559	NM_005559.2		GenBank	Consensus sequence		Homo sapiens	B3KRN6 /// B3KSD8 /// E7EPH1 /// P25391 /// Q6P6D3 /// Q7Z5W6	gb:NM_005559.2 /DB_XREF=gi:38788415 /GEN=LAMA1 /TID=Hs.270364.1 /CNT=11 /FEA=FLmRNA /TIER=FL /STK=2 /LL=284217 /UG=Hs.270364 /DEF=Homo sapiens laminin, alpha 1 (LAMA1), mRNA. /PROD=laminin, alpha 1 precursor /FL=gb:NM_005559.2 /REP_ORG=H. sapiens		AK091949 // Homo sapiens cDNA FLJ34630 fis, clone KIDNE2015546, highly similar to LAMININ ALPHA-1 CHAIN PRECURSOR. // gb // 11 // --- /// AK093376 // Homo sapiens cDNA FLJ36057 fis, clone TESTI2018475, highly similar to LAMININ ALPHA-1 CHAIN PRECURSOR. // gb // 11 // --- /// BC016997 // Homo sapiens laminin, alpha 1, mRNA (cDNA clone IMAGE:4413963), with apparent retained intron. // gb_htc // 11 …	Hs.270364.1	full length	Hs.270364	Hs.270364
11724117_x_at	0.006	3.113	SAMD9L	219285				chr7:92759368-92777698 (-) // 90.75 // q21.2		This probe set was annotated using the Matching Probes based pipeline to a Entrez Gene identifier using 7 transcripts. // false // Matching Probes // A	AY195588 // gb // 6 // Cross Hyb Matching Probes /// GENSCAN00000007097 // ensembl // 5 // Cross Hyb Matching Probes /// ENST00000446959 // ensembl // 8 // Cross Hyb Matching Probes /// ENST00000439952 // ensembl // 8 // Cross Hyb Matching Probes /// ENST00000414791 // ensembl // 3 // Cross Hyb Matching Probes /// ENST00000446033 // ensembl // 8 // Cross Hyb Matching Probes /// ENST00000394472 //…	AF474973(11),BC127117(11),BC127118(11),ENST00000318238(11),ENST00000411955(11),ENST00000437805(11),NM_152703(11)	Hs.489118	chr7q21.2	92777698	chr7	90.75	92759368	-		ENSG00000177409		sterile alpha motif domain containing 9-like	Human Genome PrimeView Array					611170			NP_689916	NM_152703	AI038997		GenBank	Consensus sequence		Homo sapiens	B4E2J8 /// B4E3M1 /// Q8IVG5	gb:AI038997 /DB_XREF=gi:3278191 /DB_XREF=ox24f09.x1 /CLONE=IMAGE:1657289 /TID=Hs.489118.1 /CNT=112 /FEA=FLmRNA /TIER=Stack /STK=7 /LL=219285 /UG_GENE=SAMD9L /UG=Hs.489118 /UG_TITLE=Sterile alpha motif domain containing 9-like /FL=gb:BC127118.1 gb:AK304779.1 gb:NM_152703.2 /REP_ORG=H. sapiens		AF474973 // Homo sapiens UEF1 (UEF1) mRNA, complete cds. // gb // 11 // --- /// BC127117 // Homo sapiens sterile alpha motif domain containing 9-like, mRNA (cDNA clone MGC:150712 IMAGE:40125349), complete cds. // gb // 11 // --- /// BC127118 // Homo sapiens sterile alpha motif domain containing 9-like, mRNA (cDNA clone MGC:150713 IMAGE:40125356), complete cds. // gb // 11 // --- /// ENST000003182…	Hs.489118.1	full length	Hs.489118	Hs.489118
11757807_x_at	0.073	3.102	ACTG1	71	0006928 // cellular component movement // traceable author statement /// 0007409 // axonogenesis // inferred from electronic annotation /// 0007411 // axon guidance // traceable author statement /// 0007596 // blood coagulation // traceable author statement /// 0034329 // cell junction assembly // traceable author statement /// 0034332 // adherens junction organization // traceable author stateme…	0005625 // soluble fraction // inferred from electronic annotation /// 0005737 // cytoplasm // inferred from electronic annotation /// 0005829 // cytosol // traceable author statement /// 0005829 // cytosol // inferred from electronic annotation /// 0005856 // cytoskeleton // traceable author statement /// 0005856 // cytoskeleton // inferred from electronic annotation /// 0015629 // actin cytoske…	0000166 // nucleotide binding // inferred from electronic annotation /// 0005200 // structural constituent of cytoskeleton // inferred by curator /// 0005200 // structural constituent of cytoskeleton // inferred from electronic annotation /// 0005515 // protein binding // inferred from physical interaction /// 0005524 // ATP binding // inferred from electronic annotation /// 0019901 // protein ki…	chr17:79477024-79477861 (-) // 76.62 // q25.3		This probe set was annotated using the Matching Probes based pipeline to a Entrez Gene identifier using 25 transcripts. // false // Matching Probes // A	AK291937 // gb // 1 // Cross Hyb Matching Probes /// AK301175 // gb // 3 // Cross Hyb Matching Probes /// AK304637 // gb // 1 // Cross Hyb Matching Probes	BC000292(10),BC001920(11),BC004223(11),BC007442(10),BC009848(10),BC010999(10),BC012050(10),BC015005(11),BC015695(10),BC015779(11),BC018774(11),BC053572(10),ENST00000331925(10),ENST00000447294(10),ENST00000571327(10),ENST00000573283(10),ENST00000574671(10),ENST00000575087(10),ENST00000575842(10),ENST00000576209(10),ENST00000576544(11),ENST00000576917(10),NM_001199954(10),NM_001614(10),NR_037688(10)	Hs.713764	chr17q25	79477861	chr17	76.62	79477024	-		ENSG00000184009		actin, gamma 1	Human Genome PrimeView Array		GO:0006928|GO:0007409|GO:0007411|GO:0007596|GO:0034329|GO:0034332|GO:0045214|GO:0045216|GO:0051592|GO:0005625|GO:0005737|GO:0005829|GO:0005829|GO:0005856|GO:0005856|GO:0015629|GO:0030016|GO:0030424|GO:0030863|GO:0031941|GO:0043234|GO:0000166|GO:0005200|GO:0005200|GO:0005515|GO:0005524|GO:0019901|GO:0042802	IPR004000 // Actin-like // 5.3E-166 /// IPR004000 // Actin-like // 4.2E-136 /// IPR004000 // Actin-like // 3.3E-54 /// IPR004000 // Actin-like // 3.3E-88		102560 /// 604717 /// 614583	Smooth_muscle_contraction // GenMAPP /// Striated_muscle_contraction // GenMAPP		NP_001186883 /// NP_001605	NM_001199954 /// NM_001614 /// NR_037688	BE300285		GenBank	Consensus sequence		Homo sapiens	B4E3A4 /// F5H0N0 /// I3L3I4 /// P63261 /// Q6PJ43 /// Q8WVW5 /// Q96DE1 /// Q96FU6 /// Q9BTD2	gb:BE300285 /DB_XREF=gi:9184033 /DB_XREF=600944063T1 /CLONE=IMAGE:2960438 /TID=Hs.713764.2 /CNT=369 /FEA=EST /TIER=Stack /STK=10 /UG=Hs.713764 /UG_TITLE=Transcribed locus, moderately similar to NP_071334.1 egl nine homolog 1 (Homo sapiens) /REP_ORG=H. sapiens		BC000292 // Homo sapiens actin, gamma 1, mRNA (cDNA clone MGC:8332 IMAGE:2819345), complete cds. // gb // 10 // --- /// BC001920 // Homo sapiens actin, gamma 1, mRNA (cDNA clone MGC:3728 IMAGE:2820489), complete cds. // gb // 11 // --- /// BC004223 // Homo sapiens actin, gamma 1, mRNA (cDNA clone IMAGE:3533309), complete cds. // gb // 11 // --- /// BC007442 // Homo sapiens actin, gamma 1, mRNA (c…	Hs.713764.2	full length	Hs.514581	Hs.514581
11746396_a_at	0.052	3.09	PARP4	143	0006281 // DNA repair // non-traceable author statement /// 0006281 // DNA repair // traceable author statement /// 0006464 // cellular protein modification process // inferred from direct assay /// 0006464 // cellular protein modification process // traceable author statement /// 0006471 // protein ADP-ribosylation // non-traceable author statement /// 0006471 // protein ADP-ribosylation // infe…	0005634 // nucleus // non-traceable author statement /// 0005634 // nucleus // inferred from electronic annotation /// 0005737 // cytoplasm // inferred from direct assay /// 0005737 // cytoplasm // inferred from electronic annotation /// 0005819 // spindle // inferred from electronic annotation /// 0005856 // cytoskeleton // inferred from electronic annotation /// 0005876 // spindle microtubule /…	0003677 // DNA binding // traceable author statement /// 0003950 // NAD+ ADP-ribosyltransferase activity // inferred from direct assay /// 0003950 // NAD+ ADP-ribosyltransferase activity // non-traceable author statement /// 0003950 // NAD+ ADP-ribosyltransferase activity // inferred from electronic annotation /// 0003950 // NAD+ ADP-ribosyltransferase activity // traceable author statement /// 0…	chr13:25026175-25086916 (-) // 89.85 // q12.12		This probe set was annotated using the Matching Probes based pipeline to a Entrez Gene identifier using 6 transcripts. // false // Matching Probes // A	GENSCAN00000005532 // ensembl // 7 // Cross Hyb Matching Probes	AF057160(11),AF158255(11),AK304399(11),ENST00000381989(11),ENST00000484989(11),NM_006437(11)	Hs.718412	chr13q11	25086916	chr13	89.85	25026175	-	EC:2.4.2.30	ENSG00000102699		poly (ADP-ribose) polymerase family, member 4	Human Genome PrimeView Array		GO:0006281|GO:0006281|GO:0006464|GO:0006464|GO:0006471|GO:0006471|GO:0006810|GO:0006954|GO:0006974|GO:0008219|GO:0042493|GO:0005634|GO:0005634|GO:0005737|GO:0005737|GO:0005819|GO:0005856|GO:0005876|GO:0030529|GO:0030529|GO:0003677|GO:0003950|GO:0003950|GO:0003950|GO:0003950|GO:0016740|GO:0016757|GO:0019899	IPR001357 // BRCT domain // 3.1E-15 /// IPR002035 // von Willebrand factor, type A // 1.5E-16 /// IPR012317 // Poly(ADP-ribose) polymerase, catalytic domain // 4.3E-47 /// IPR013694 // VIT domain // 1.8E-37		607519			NP_006428	NM_006437	AK304399.1		GenBank	Consensus sequence		Homo sapiens	A0PJ82 /// B4E2S2 /// Q9UKK3	gb:AK304399.1 /DB_XREF=gi:194385717 /TID=Hs.718412.2 /CNT=18 /FEA=FLmRNA /TIER=FL /STK=1 /LL=143 /UG_GENE=PARP4 /UG=Hs.718412 /UG_TITLE=Poly (ADP-ribose) polymerase family, member 4 /DEF=Homo sapiens cDNA FLJ61556 complete cds, highly similar to Poly (ADP-ribose) polymerase 4 (EC 2.4.2.30). /FL=gb:AK304399.1 /REP_ORG=H. sapiens		AF057160 // Homo sapiens putative poly(ADP-ribosyl) transferase (PARPL) mRNA, complete cds. // gb // 11 // --- /// AF158255 // Homo sapiens vault protein mRNA, complete cds. // gb // 11 // --- /// AK304399 // Homo sapiens cDNA FLJ61556 complete cds, highly similar to Poly (ADP-ribose) polymerase 4 (EC 2.4.2.30). // gb // 11 // --- /// ENST00000381989 // cdna:known chromosome:GRCh37:13:24995064:25…	Hs.718412.2	full length	Hs.117825	Hs.117825
11727153_s_at	0.021	3.078	LRRC1	55227		0005737 // cytoplasm // inferred from electronic annotation /// 0016020 // membrane // inferred from electronic annotation		chr6:53659777-53789182 (+) // 96.52 // p12.1		This probe set was annotated using the Matching Probes based pipeline to a Entrez Gene identifier using 4 transcripts. // false // Matching Probes // A		AF332199(11),AJ420513(11),ENST00000370888(11),NM_018214(11)	Hs.657695	chr6p12.1	53789182	chr6	96.52	53659777	+		ENSG00000137269		leucine rich repeat containing 1	Human Genome PrimeView Array		GO:0005737|GO:0016020	IPR001611 // Leucine-rich repeat // 9.0E-5 /// IPR001611 // Leucine-rich repeat // 4.1E-5 /// IPR001611 // Leucine-rich repeat // 6.6E-5 /// IPR001611 // Leucine-rich repeat // 9.3E-6 /// IPR001611 // Leucine-rich repeat // 1.8E-5		608195			NP_060684	NM_018214 /// NM_025168	AF332199.1		GenBank	Consensus sequence		Homo sapiens	A8K883 /// Q5T0G3 /// Q9BTT6	gb:AF332199.1 /DB_XREF=gi:14582755 /TID=Hs.657695.1 /CNT=112 /FEA=FLmRNA /TIER=FL+Stack /STK=16 /LL=55227 /UG_GENE=LRRC1 /UG=Hs.657695 /DEF=Homo sapiens leucine-rich repeats protein mRNA, complete cds. /PROD=leucine-rich repeats protein /FL=gb:AK292248.1 gb:AF332199.1 gb:AF359380.1 gb:NM_018214.4 gb:BC003193.1 /REP_ORG=H. sapiens		AF332199 // Homo sapiens leucine-rich repeats protein mRNA, complete cds. // gb // 11 // --- /// AJ420513 // Homo sapiens mRNA full length insert cDNA clone EUROIMAGE 683893. // gb // 11 // --- /// ENST00000370888 // cdna:known chromosome:GRCh37:6:53659778:53788919:1 gene:ENSG00000137269 gene_biotype:protein_coding transcript_biotype:protein_coding // ensembl // 11 // --- /// NM_018214 // Homo sa…	Hs.657695.1	full length	Hs.732252	Hs.732252
11730569_at	0.034	3.063	MS4A5	64232		0016020 // membrane // inferred from electronic annotation /// 0016021 // integral to membrane // inferred from electronic annotation	0004872 // receptor activity // inferred from electronic annotation	chr11:60197061-60215265 (+) // 94.75 // q12.2		This probe set was annotated using the Matching Probes based pipeline to a Entrez Gene identifier using 6 transcripts. // false // Matching Probes // A	ENST00000533885 // ensembl // 4 // Cross Hyb Matching Probes /// ENST00000534071 // ensembl // 7 // Cross Hyb Matching Probes /// ENST00000531403 // ensembl // 7 // Cross Hyb Matching Probes /// ENST00000528905 // ensembl // 5 // Cross Hyb Matching Probes /// ENST00000528093 // ensembl // 3 // Cross Hyb Matching Probes	AB013103(11),AF237907(11),AF321127(11),BC029884(11),ENST00000300190(11),NM_023945(11)	Hs.178066	chr11q12	60215265	chr11	94.75	60197061	+		ENSG00000166930		membrane-spanning 4-domains, subfamily A, member 5	Human Genome PrimeView Array		GO:0016020|GO:0016021|GO:0004872	IPR007237 // CD20-like // 5.5E-37		606499			NP_076434	NM_023945	NM_023945.2		GenBank	Consensus sequence		Homo sapiens	Q9H3V2	gb:NM_023945.2 /DB_XREF=gi:23110996 /GEN=MS4A5 /TID=Hs.178066.1 /CNT=17 /FEA=FLmRNA /TIER=FL+Stack /STK=9 /LL=64232 /UG=Hs.178066 /DEF=Homo sapiens membrane-spanning 4-domains, subfamily A, member 5 (MS4A5), mRNA. /PROD=membrane-spanning 4-domains, subfamily A, member5 /FL=gb:AF237907.1 gb:AB013103.1 gb:NM_023945.2 gb:BC029884.1 gb:AF321127.1 /REP_ORG=H. sapiens		AB013103 // Homo sapiens mRNA for MS4A5, complete cds. // gb // 11 // --- /// AF237907 // Homo sapiens MS4A5 protein mRNA, complete cds. // gb // 11 // --- /// AF321127 // Homo sapiens testis-expressed transmembrane-4 protein (TETM4) mRNA, complete cds. // gb // 11 // --- /// BC029884 // Homo sapiens membrane-spanning 4-domains, subfamily A, member 5, mRNA (cDNA clone MGC:34184 IMAGE:5171526), co…	Hs.178066.1	full length	Hs.178066	Hs.178066
11721181_a_at	0.042	3.06	VLDLR	7436	0000122 // negative regulation of transcription from RNA polymerase II promoter // inferred from sequence or structural similarity /// 0001666 // response to hypoxia // inferred from electronic annotation /// 0006629 // lipid metabolic process // inferred from electronic annotation /// 0006810 // transport // inferred from electronic annotation /// 0006869 // lipid transport // inferred from elec…	0005615 // extracellular space // inferred from electronic annotation /// 0005634 // nucleus // inferred from electronic annotation /// 0005886 // plasma membrane // traceable author statement /// 0005905 // coated pit // inferred from electronic annotation /// 0009986 // cell surface // inferred from electronic annotation /// 0016020 // membrane // inferred from direct assay /// 0016020 // membr…	0001948 // glycoprotein binding // inferred from physical interaction /// 0004872 // receptor activity // inferred from electronic annotation /// 0005041 // low-density lipoprotein receptor activity // traceable author statement /// 0005509 // calcium ion binding // inferred from electronic annotation /// 0005515 // protein binding // inferred from physical interaction /// 0030229 // very-low-den…	chr9:2621756-2654483 (+) // 94.58 // p24.2		This probe set was annotated using the Matching Probes based pipeline to a Entrez Gene identifier using 14 transcripts. // false // Matching Probes // A		AK095744(11),AK289527(10),BC136562(10),BC142653(11),BC144245(10),D16493(10),D16494(10),ENST00000382092(11),ENST00000382099(11),ENST00000382100(11),L20470(11),L22431(11),NM_001018056(11),NM_003383(11)	Hs.370422	chr9p24	2654483	chr9	94.58	2621756	+		ENSG00000147852		very low density lipoprotein receptor	Human Genome PrimeView Array		GO:0000122|GO:0001666|GO:0006629|GO:0006810|GO:0006869|GO:0006897|GO:0006898|GO:0007165|GO:0007399|GO:0007507|GO:0007584|GO:0007613|GO:0008202|GO:0008203|GO:0009725|GO:0021517|GO:0021987|GO:0032496|GO:0032869|GO:0034436|GO:0034447|GO:0038026|GO:0042149|GO:0042493|GO:0071222|GO:0071347|GO:0071456|GO:1900006|GO:0005615|GO:0005634|GO:0005886|GO:0005905|GO:0009986|GO:0016020|GO:0016020|GO:0016021|GO:…	IPR000033 // LDLR class B repeat // 9.2E-14 /// IPR000033 // LDLR class B repeat // 1.6E-16 /// IPR000033 // LDLR class B repeat // 8.4E-20 /// IPR000033 // LDLR class B repeat // 7.0E-14 /// IPR000033 // LDLR class B repeat // 1.3E-10 /// IPR000033 // LDLR class B repeat // 8.9E-14 /// IPR000033 // LDLR class B repeat // 8.1E-20 /// IPR000033 // LDLR class B repeat // 6.8E-14 /// IPR000033 // LD…		192977 /// 224050			NP_001018066 /// NP_003374	NM_001018056 /// NM_003383	NM_003383.3		GenBank	Consensus sequence		Homo sapiens	A8K0G2 /// B3KTK6 /// P98155 /// Q59HD7 /// Q5VVF5 /// Q5VVF8 /// Q8NAN7	gb:NM_003383.3 /DB_XREF=gi:65301166 /GEN=VLDLR /TID=Hs.370422.1 /CNT=161 /FEA=FLmRNA /TIER=FL+Stack /STK=40 /LL=7436 /UG=Hs.370422 /DEF=Homo sapiens very low density lipoprotein receptor (VLDLR), transcript variant 1, mRNA. /PROD=very low density lipoprotein receptor isoform a /FL=gb:BC136562.1 gb:NM_003383.3 gb:L20470.1 gb:L22431.1 gb:D16493.1 /REP_ORG=H. sapiens		AK095744 // Homo sapiens cDNA FLJ38425 fis, clone FEBRA2012397, highly similar to Very low-density lipoprotein receptor precursor. // gb // 11 // --- /// AK289527 // Homo sapiens cDNA FLJ78222 complete cds. // gb // 10 // --- /// BC136562 // Homo sapiens very low density lipoprotein receptor, mRNA (cDNA clone MGC:168175 IMAGE:9020552), complete cds. // gb // 10 // --- /// BC142653 // Homo sapiens…	Hs.370422.1	full length	Hs.370422	Hs.370422
11719981_a_at	0.03	3.055	RBPMS	11030	0006351 // transcription, DNA-dependent // inferred from electronic annotation /// 0006355 // regulation of transcription, DNA-dependent // inferred from electronic annotation /// 0006396 // RNA processing // traceable author statement /// 0010862 // positive regulation of pathway-restricted SMAD protein phosphorylation // inferred from direct assay /// 0060391 // positive regulation of SMAD prot…	0005634 // nucleus // inferred from electronic annotation /// 0005737 // cytoplasm // inferred from electronic annotation	0000166 // nucleotide binding // inferred from electronic annotation /// 0003676 // nucleic acid binding // inferred from electronic annotation /// 0003713 // transcription coactivator activity // inferred from direct assay /// 0003723 // RNA binding // inferred from electronic annotation /// 0005515 // protein binding // inferred from physical interaction /// 0008143 // poly(A) RNA binding // in…	chr8:30241943-30405283 (+) // 85.99 // p12		This probe set was annotated using the Matching Probes based pipeline to a Entrez Gene identifier using 27 transcripts. // false // Matching Probes // A	ENST00000522708 // ensembl // 3 // Cross Hyb Matching Probes	AK304858(11),AK310533(11),BC003608(11),BC063494(11),BC092476(9),D84107(11),D84108(11),D84109(11),D84110(11),D84111(11),ENST00000287771(11),ENST00000320203(11),ENST00000339877(11),ENST00000397323(11),ENST00000517860(11),ENST00000519359(11),ENST00000519647(11),ENST00000520161(11),ENST00000520191(11),ENST00000522694(11),ENST00000523115(11),ENST00000523717(11),ENST00000538486(11),NM_001008710(11),NM_…	Hs.334587	chr8p12	30405283	chr8	85.99	30241943	+		ENSG00000157110		RNA binding protein with multiple splicing	Human Genome PrimeView Array		GO:0006351|GO:0006355|GO:0006396|GO:0010862|GO:0060391|GO:0005634|GO:0005737|GO:0000166|GO:0003676|GO:0003713|GO:0003723|GO:0005515|GO:0008143	IPR000504 // RNA recognition motif domain // 7.1E-16 /// IPR000504 // RNA recognition motif domain // 8.8E-16 /// IPR000504 // RNA recognition motif domain // 7.6E-16 /// IPR000504 // RNA recognition motif domain // 9.2E-16 /// IPR000504 // RNA recognition motif domain // 2.2E-16 /// IPR000504 // RNA recognition motif domain // 4.2E-16		601558			NP_001008710 /// NP_001008711 /// NP_001008712 /// NP_006858	NM_001008710 /// NM_001008711 /// NM_001008712 /// NM_006867	NM_001008712.1		GenBank	Consensus sequence		Homo sapiens	B4E3T4 /// E5RFP4 /// E5RJ31 /// E5RJD7 /// F5H357 /// H0YBU9 /// H0YC46 /// Q569H2 /// Q93062	gb:NM_001008712.1 /DB_XREF=gi:57164972 /GEN=RBPMS /TID=Hs.334587.1 /CNT=78 /FEA=FLmRNA /TIER=FL+Stack /STK=48 /LL=11030 /UG=Hs.334587 /DEF=Homo sapiens RNA binding protein with multiple splicing (RBPMS), transcript variant 3, mRNA. /PROD=RNA-binding protein with multiple splicingisoform C /FL=gb:NM_001008712.1 gb:BC092476.1 gb:D84109.1 gb:BC003608.2 /REP_ORG=H. sapiens		AK304858 // Homo sapiens cDNA FLJ61582 complete cds, highly similar to RNA-binding protein with multiple splicing. // gb // 11 // --- /// AK310533 // Homo sapiens cDNA, FLJ17575. // gb_htc // 11 // --- /// BC003608 // Homo sapiens RNA binding protein with multiple splicing, mRNA (cDNA clone MGC:1257 IMAGE:3505124), complete cds. // gb // 11 // --- /// BC063494 // Homo sapiens RNA binding protein …	Hs.334587.1	full length	Hs.334587	Hs.334587
11733765_at	0.056	3.041	IFNB1	3456	0002250 // adaptive immune response // inferred from electronic annotation /// 0006917 // induction of apoptosis // inferred from direct assay /// 0006919 // activation of cysteine-type endopeptidase activity involved in apoptotic process // inferred from direct assay /// 0006919 // activation of cysteine-type endopeptidase activity involved in apoptotic process // non-traceable author statement …	0005576 // extracellular region // inferred by curator /// 0005576 // extracellular region // traceable author statement /// 0005576 // extracellular region // inferred from electronic annotation /// 0005615 // extracellular space // inferred from electronic annotation	0003714 // transcription corepressor activity // inferred from direct assay /// 0005125 // cytokine activity // inferred from electronic annotation /// 0005126 // cytokine receptor binding // inferred from electronic annotation /// 0005132 // interferon-alpha/beta receptor binding // non-traceable author statement	chr9:21077103-21077962 (-) // 89.89 // p21.3		This probe set was annotated using the Matching Probes based pipeline to a Entrez Gene identifier using 8 transcripts. // false // Matching Probes // A	AB451323 // gb // 8 // Cross Hyb Matching Probes /// M25460 // gb // 6 // Cross Hyb Matching Probes /// GENSCAN00000006391 // ensembl // 8 // Cross Hyb Matching Probes	BC069314(11),BC096150(11),BC096151(11),BC096152(11),BC096153(11),ENST00000380232(11),M28622(11),NM_002176(11)	Hs.93177	chr9p21	21077962	chr9	89.89	21077103	-		ENSG00000171855		interferon, beta 1, fibroblast	Human Genome PrimeView Array		GO:0002250|GO:0006917|GO:0006919|GO:0006919|GO:0006952|GO:0006959|GO:0007166|GO:0007596|GO:0008285|GO:0009615|GO:0009615|GO:0019221|GO:0030101|GO:0032897|GO:0042100|GO:0042742|GO:0045071|GO:0045087|GO:0045089|GO:0045343|GO:0045581|GO:0045944|GO:0046597|GO:0051607|GO:0051607|GO:0060337|GO:0060338|GO:0071360|GO:2000552|GO:0005576|GO:0005576|GO:0005576|GO:0005615|GO:0003714|GO:0005125|GO:0005126|GO:…	IPR000471 // Interferon alpha/beta/delta // 6.1E-80		147640			NP_002167	NM_002176	BC096153.2		GenBank	Consensus sequence		Homo sapiens	B5BUQ5 /// P01574 /// Q15943 /// Q5VWC9	gb:BC096153.2 /DB_XREF=gi:106879314 /GEN=IFNB1 /TID=Hs.93177.1 /CNT=14 /FEA=FLmRNA /TIER=FL /STK=5 /LL=3456 /UG=Hs.93177 /DEF=Homo sapiens interferon, beta 1, fibroblast, mRNA (cDNA clone MGC:116801 IMAGE:40002945), complete cds. /PROD=interferon, beta 1, fibroblast /FL=gb:M28622.1 gb:AB451323.1 gb:M25460.1 gb:BC096152.2 gb:BC096150.3 gb:BC069314.1 gb:BC096151.2 gb:BC096153.2 gb:NM_002176.2 /REP_…		BC069314 // Homo sapiens interferon, beta 1, fibroblast, mRNA (cDNA clone MGC:96956 IMAGE:7262165), complete cds. // gb // 11 // --- /// BC096150 // Homo sapiens interferon, beta 1, fibroblast, mRNA (cDNA clone MGC:116798 IMAGE:40002940), complete cds. // gb // 11 // --- /// BC096151 // Homo sapiens interferon, beta 1, fibroblast, mRNA (cDNA clone MGC:116799 IMAGE:40002941), complete cds. // gb /…	Hs.93177.1	full length	Hs.93177	Hs.93177
11724189_a_at	0.04	3.034	PARP10	84875	0010847 // regulation of chromatin assembly // inferred from direct assay /// 0048147 // negative regulation of fibroblast proliferation // inferred from direct assay /// 0070212 // protein poly-ADP-ribosylation // inferred from direct assay	0005634 // nucleus // inferred from direct assay /// 0005634 // nucleus // inferred from electronic annotation /// 0005730 // nucleolus // inferred from direct assay /// 0005737 // cytoplasm // inferred from direct assay /// 0005737 // cytoplasm // inferred from electronic annotation /// 0005794 // Golgi apparatus // inferred from direct assay	0000166 // nucleotide binding // inferred from electronic annotation /// 0003950 // NAD+ ADP-ribosyltransferase activity // inferred from electronic annotation /// 0005515 // protein binding // inferred from physical interaction /// 0016740 // transferase activity // inferred from electronic annotation /// 0016757 // transferase activity, transferring glycosyl groups // inferred from electronic a…	chr8:145051325-145065207 (-) // 96.14 // q24.3		This probe set was annotated using the Matching Probes based pipeline to a Entrez Gene identifier using 18 transcripts. // false // Matching Probes // A	AK097596 // gb // 8 // Cross Hyb Matching Probes	AK124017(11),AK303317(11),BC014229(11),BC035485(11),BC132961(11),BC136542(11),ENST00000313028(11),ENST00000524918(11),ENST00000525773(11),ENST00000526007(11),ENST00000527262(11),ENST00000534861(11),ENST00000561759(11),ENST00000562335(11),ENST00000565565(11),ENST00000565818(11),ENST00000568154(11),NM_032789(11)	Hs.348609	chr8q24.3	145065207	chr8	96.14	145051325	-	EC:2.4.2.30	ENSG00000178685 /// ENSG00000261660		poly (ADP-ribose) polymerase family, member 10	Human Genome PrimeView Array		GO:0010847|GO:0048147|GO:0070212|GO:0005634|GO:0005634|GO:0005730|GO:0005737|GO:0005737|GO:0005794|GO:0000166|GO:0003950|GO:0005515|GO:0016740|GO:0016757	IPR012317 // Poly(ADP-ribose) polymerase, catalytic domain // 3.3E-32 /// IPR012317 // Poly(ADP-ribose) polymerase, catalytic domain // 3.3E-32 /// IPR012317 // Poly(ADP-ribose) polymerase, catalytic domain // 3.4E-32 /// IPR012317 // Poly(ADP-ribose) polymerase, catalytic domain // 1.9E-32		609564			NP_116178	NM_032789	BC030549.1		GenBank	Consensus sequence		Homo sapiens	A2RUM0 /// B3KY29 /// B4E0C4 /// E9PIA6 /// E9PIK9 /// E9PJI2 /// E9PK67 /// E9PLE8 /// E9PM86 /// E9PNI7 /// E9PPE7 /// E9PPU2 /// E9PPV8 /// E9PQQ6 /// E9PSE7 /// E9PSG8 /// F5H462 /// F8W8G7 /// Q53GL7	gb:BC030549.1 /DB_XREF=gi:20987774 /TID=Hs.348609.1 /CNT=453 /FEA=FLmRNA /TIER=Stack /STK=52 /LL=84875 /UG_GENE=PARP10 /UG=Hs.348609 /UG_TITLE=Poly (ADP-ribose) polymerase family, member 10 /DEF=Homo sapiens poly (ADP-ribose) polymerase family, member 10, mRNA (cDNA clone IMAGE:5212060). /FL=gb:NM_032789.3 gb:BC132961.1 gb:BC136542.1 /REP_ORG=H. sapiens		AK124017 // Homo sapiens cDNA FLJ42023 fis, clone SPLEN2035318. // gb // 11 // --- /// AK303317 // Homo sapiens cDNA FLJ57250 complete cds, highly similar to Homo sapiens poly (ADP-ribose) polymerase family, member 10 (PARP10), mRNA. // gb // 11 // --- /// BC014229 // Homo sapiens poly (ADP-ribose) polymerase family, member 10, mRNA (cDNA clone IMAGE:4545211), partial cds. // gb // 11 // --- /// …	Hs.348609.1	full length	Hs.348609	Hs.348609
11720298_at	0.023	3.02	CXCL10	3627	0002690 // positive regulation of leukocyte chemotaxis // inferred from electronic annotation /// 0006935 // chemotaxis // inferred from electronic annotation /// 0006935 // chemotaxis // traceable author statement /// 0006954 // inflammatory response // inferred from electronic annotation /// 0006954 // inflammatory response // traceable author statement /// 0006955 // immune response // inferre…	0005576 // extracellular region // inferred from direct assay /// 0005576 // extracellular region // traceable author statement /// 0005576 // extracellular region // inferred from electronic annotation /// 0005615 // extracellular space // inferred from electronic annotation /// 0009897 // external side of plasma membrane // inferred from electronic annotation	0005102 // receptor binding // traceable author statement /// 0005125 // cytokine activity // inferred from electronic annotation /// 0008009 // chemokine activity // inferred from electronic annotation /// 0008009 // chemokine activity // traceable author statement /// 0008603 // cAMP-dependent protein kinase regulator activity // traceable author statement	chr4:76942272-76944650 (-) // 81.69 // q21.1		This probe set was annotated using the Matching Probes based pipeline to a Entrez Gene identifier using 3 transcripts. // false // Matching Probes // A		BC010954(11),ENST00000306602(11),NM_001565(11)	Hs.632586	chr4q21	76944650	chr4	81.69	76942272	-		ENSG00000169245		chemokine (C-X-C motif) ligand 10	Human Genome PrimeView Array		GO:0002690|GO:0006935|GO:0006935|GO:0006954|GO:0006954|GO:0006955|GO:0007165|GO:0007165|GO:0007166|GO:0007267|GO:0007517|GO:0008015|GO:0008284|GO:0009306|GO:0009409|GO:0010332|GO:0010996|GO:0016525|GO:0030335|GO:0032496|GO:0033280|GO:0034605|GO:0051607|GO:0005576|GO:0005576|GO:0005576|GO:0005615|GO:0009897|GO:0005102|GO:0005125|GO:0008009|GO:0008009|GO:0008603	IPR001811 // Chemokine interleukin-8-like domain // 4.1E-21		147310			NP_001556	NM_001565	NM_001565.2		GenBank	Consensus sequence		Homo sapiens	P02778	gb:NM_001565.2 /DB_XREF=gi:149999381 /GEN=CXCL10 /TID=Hs.632586.1 /CNT=101 /FEA=FLmRNA /TIER=FL+Stack /STK=46 /LL=3627 /UG=Hs.632586 /DEF=Homo sapiens chemokine (C-X-C motif) ligand 10 (CXCL10), mRNA. /PROD=small inducible cytokine B10 precursor /FL=gb:BC010954.1 gb:NM_001565.2 /REP_ORG=H. sapiens		BC010954 // Homo sapiens chemokine (C-X-C motif) ligand 10, mRNA (cDNA clone MGC:13622 IMAGE:4274617), complete cds. // gb // 11 // --- /// ENST00000306602 // cdna:known chromosome:GRCh37:4:76942273:76944650:-1 gene:ENSG00000169245 gene_biotype:protein_coding transcript_biotype:protein_coding // ensembl // 11 // --- /// NM_001565 // Homo sapiens chemokine (C-X-C motif) ligand 10 (CXCL10), mRNA. /…	Hs.632586.1	full length	Hs.632586	Hs.632586
11760918_a_at	0.014	3.02	MRRF	92399	0006412 // translation // inferred from electronic annotation /// 0032790 // ribosome disassembly // inferred from direct assay	0005739 // mitochondrion // inferred from electronic annotation		chr9:125032605-125054077 (+) // 66.18 // q33.2		This probe set was annotated using the Matching Probes based pipeline to a Entrez Gene identifier using 5 transcripts. // false // Matching Probes // A	ENST00000373724 // ensembl // 6 // Cross Hyb Matching Probes /// ENST00000467864 // ensembl // 3 // Cross Hyb Matching Probes /// ENST00000373730 // ensembl // 2 // Cross Hyb Matching Probes /// ENST00000546115 // ensembl // 1 // Cross Hyb Matching Probes	AK291809(9),AK292790(9),BC002814(9),ENST00000470366(9),ENST00000489572(9)	Hs.368011	chr9q33.2	125054077	chr9	66.18	125032605	+		ENSG00000148187		mitochondrial ribosome recycling factor	Human Genome PrimeView Array		GO:0006412|GO:0032790|GO:0005739	IPR023584 // Ribosome recycling factor domain // 2.3E-13		604602			NP_001166983 /// NP_620132 /// NP_954646	NM_001173512 /// NM_138777 /// NM_199176 /// NM_199177	AK298046.1		GenBank	Consensus sequence		Homo sapiens	Q96E11	gb:AK298046.1 /DB_XREF=gi:221042067 /TID=Hs.368011.5 /CNT=23 /FEA=FLmRNA /TIER=FL /STK=1 /LL=92399 /UG_GENE=MRRF /UG=Hs.368011 /UG_TITLE=Mitochondrial ribosome recycling factor /DEF=Homo sapiens cDNA FLJ51741 complete cds, highly similar to Ribosome recycling factor, mitochondrial precursor. /FL=gb:AK298046.1 /REP_ORG=H. sapiens		AK291809 // Homo sapiens cDNA FLJ76638 complete cds, highly similar to Homo sapiens mitochondrial ribosome recycling factor (MRRF), transcript variant 3, mRNA. // gb // 9 // --- /// AK292790 // Homo sapiens cDNA FLJ78550 complete cds, highly similar to Homo sapiens mitochondrial ribosome recycling factor (MRRF), transcript variant 3, mRNA. // gb // 9 // --- /// AK298046 // Homo sapiens cDNA FLJ51…	Hs.368011.5	full length	Hs.368011	Hs.368011
11733273_a_at	0.008	3.001	MICB	4277	0002429 // immune response-activating cell surface receptor signaling pathway // inferred from direct assay /// 0006955 // immune response // inferred from electronic annotation /// 0006979 // response to oxidative stress // inferred from direct assay /// 0009408 // response to heat // inferred from direct assay /// 0019835 // cytolysis // inferred from electronic annotation /// 0019882 // antige…	0005886 // plasma membrane // traceable author statement /// 0005886 // plasma membrane // inferred from electronic annotation /// 0005887 // integral to plasma membrane // inferred from sequence or structural similarity /// 0016020 // membrane // inferred from electronic annotation /// 0016021 // integral to membrane // inferred from electronic annotation /// 0042612 // MHC class I protein compl…	0046703 // natural killer cell lectin-like receptor binding // inferred from direct assay	chr6:31465733-31478900 (+) // 68.39 // p21.33		This probe set was annotated using the Matching Probes based pipeline to a Entrez Gene identifier using 27 transcripts. // false // Matching Probes // A	GENSCAN00000002822 // ensembl // 6 // Cross Hyb Matching Probes /// ENST00000489566 // ensembl // 6 // Cross Hyb Matching Probes /// ENST00000472772 // ensembl // 6 // Cross Hyb Matching Probes /// ENST00000469155 // ensembl // 6 // Cross Hyb Matching Probes /// ENST00000470406 // ensembl // 6 // Cross Hyb Matching Probes /// ENST00000481200 // ensembl // 6 // Cross Hyb Matching Probes /// ENST00…	AK291927(11),AK300791(11),AK303655(11),AY885251(11),BC044218(11),ENST00000252229(11),ENST00000383514(11),ENST00000399150(11),ENST00000400313(11),ENST00000428059(11),ENST00000428416(11),ENST00000436531(11),ENST00000436655(11),ENST00000437651(11),ENST00000438954(11),ENST00000442104(11),ENST00000443156(11),ENST00000451603(11),ENST00000451789(11),ENST00000456351(11),ENST00000458032(11),ENST0000053844…	Hs.130838	chr6p21.3	31478900	chr6	68.39	31465733	+		ENSG00000204516 /// ENSG00000206449 /// ENSG00000224378 /// ENSG00000227772 /// ENSG00000231179 /// ENSG00000231372 /// ENSG00000234218 /// ENSG00000238289		MHC class I polypeptide-related sequence B	Human Genome PrimeView Array		GO:0002429|GO:0006955|GO:0006979|GO:0009408|GO:0019835|GO:0019882|GO:0032526|GO:0044419|GO:0046629|GO:0050689|GO:0050776|GO:0005886|GO:0005886|GO:0005887|GO:0016020|GO:0016021|GO:0042612|GO:0046703	IPR001039 // MHC class I, alpha chain, alpha1/alpha2 // 6.1E-16 /// IPR001039 // MHC class I, alpha chain, alpha1/alpha2 // 2.6E-29 /// IPR001039 // MHC class I, alpha chain, alpha1/alpha2 // 6.6E-26 /// IPR001039 // MHC class I, alpha chain, alpha1/alpha2 // 5.0E-16 /// IPR001039 // MHC class I, alpha chain, alpha1/alpha2 // 5.8E-29 /// IPR001039 // MHC class I, alpha chain, alpha1/alpha2 // 1.5…		602436			NP_005922	NM_005931	AK291927.1		GenBank	Consensus sequence		Homo sapiens	A2AC57 /// B0UZ11 /// B2RAK2 /// B4DUT9 /// B7Z8M1 /// D2KNA0 /// F5H7Q8 /// F8VX98 /// F8W039 /// G3V1Y6 /// G8JLM1 /// H0Y4V7 /// H0Y675 /// Q29980 /// Q5RIY5 /// Q861E6	gb:AK291927.1 /DB_XREF=gi:158257285 /TID=Hs.130838.1 /CNT=45 /FEA=FLmRNA /TIER=FL /STK=1 /LL=4276 /UG_GENE=MICA /UG=Hs.130838 /UG_TITLE=MHC class I polypeptide-related sequence A /DEF=Homo sapiens cDNA FLJ77775 complete cds, highly similar to Homo sapiens MHC class I polypeptide-related sequence B (MICB), mRNA. /FL=gb:AK291927.1 gb:NM_005931.3 /REP_ORG=H. sapiens		AK291927 // Homo sapiens cDNA FLJ77775 complete cds, highly similar to Homo sapiens MHC class I polypeptide-related sequence B (MICB), mRNA. // gb // 11 // --- /// AK300791 // Homo sapiens cDNA FLJ54659 complete cds, highly similar to Homo sapiens MHC class I polypeptide-related sequence B (MICB), mRNA. // gb // 11 // --- /// AK303655 // Homo sapiens cDNA FLJ50341 complete cds, highly similar to …	Hs.130838.1	full length	Hs.731446	Hs.731446
11723686_s_at	0.076	2.998	FAM46A	55603				chr6:82455086-82462428 (-) // 95.02 // q14.1		This probe set was annotated using the Matching Probes based pipeline to a Entrez Gene identifier using 11 transcripts. // false // Matching Probes // A	ENST00000423467 // ensembl // 5 // Cross Hyb Matching Probes	AF350451(11),AJ420592(11),AK056057(11),AK292109(11),AY740520(11),BC000683(11),BC007351(11),ENST00000320172(11),ENST00000369754(11),ENST00000369756(11),NM_017633(11)	Hs.10784	chr6q14	82462428	chr6	95.02	82455086	-		ENSG00000112773		family with sequence similarity 46, member A	Human Genome PrimeView Array			IPR012937 // Domain of unknown function DUF1693 // 2.8E-181 /// IPR012937 // Domain of unknown function DUF1693 // 2.4E-181 /// IPR012937 // Domain of unknown function DUF1693 // 4.1E-181		611357			NP_060103	NM_017633	AK292109.1		GenBank	Consensus sequence		Homo sapiens	B6E614 /// H0Y5Y3 /// H0Y6D7 /// Q96IP4	gb:AK292109.1 /DB_XREF=gi:158257649 /TID=Hs.10784.1 /CNT=293 /FEA=FLmRNA /TIER=FL+Stack /STK=27 /LL=55603 /UG_GENE=FAM46A /UG=Hs.10784 /UG_TITLE=Family with sequence similarity 46, member A /DEF=Homo sapiens cDNA FLJ76358 complete cds. /FL=gb:AK292109.1 gb:NM_017633.2 /REP_ORG=H. sapiens		AF350451 // Homo sapiens C6orf37 mRNA, complete cds. // gb // 11 // --- /// AJ420592 // Homo sapiens mRNA full length insert cDNA clone EUROIMAGE 994593. // gb // 11 // --- /// AK056057 // Homo sapiens cDNA FLJ31495 fis, clone NT2NE2004916. // gb // 11 // --- /// AK292109 // Homo sapiens cDNA FLJ76358 complete cds. // gb // 11 // --- /// AY740520 // Homo sapiens HBV XAg-transactivated protein 11 …	Hs.10784.1	full length	Hs.10784	Hs.10784
11724619_at	0.016	2.995	RSPO3	84870	0016055 // Wnt receptor signaling pathway // inferred from electronic annotation /// 0050896 // response to stimulus // inferred from electronic annotation /// 0060070 // canonical Wnt receptor signaling pathway // inferred from electronic annotation /// 0060670 // branching involved in labyrinthine layer morphogenesis // inferred from electronic annotation	0005576 // extracellular region // inferred from electronic annotation	0005102 // receptor binding // inferred from electronic annotation /// 0005109 // frizzled binding // inferred from electronic annotation /// 0008201 // heparin binding // inferred from electronic annotation	chr6:127439780-127518441 (+) // 95.61 // q22.33		This probe set was annotated using the Matching Probes based pipeline to a Entrez Gene identifier using 5 transcripts. // false // Matching Probes // A		AF086298(10),AF251057(11),BC022367(10),ENST00000356698(11),NM_032784(11)	Hs.135254	chr6q22.33	127518441	chr6	95.61	127439780	+		ENSG00000146374		R-spondin 3	Human Genome PrimeView Array		GO:0016055|GO:0050896|GO:0060070|GO:0060670|GO:0005576|GO:0005102|GO:0005109|GO:0008201	IPR000884 // Thrombospondin, type 1 repeat // 5.9E-10		610574			NP_116173	NM_032784	NM_032784.3		GenBank	Consensus sequence		Homo sapiens	Q9BXY4	gb:NM_032784.3 /DB_XREF=gi:73915101 /GEN=RSPO3 /TID=Hs.135254.1 /CNT=96 /FEA=FLmRNA /TIER=FL+Stack /STK=24 /LL=84870 /UG=Hs.135254 /DEF=Homo sapiens R-spondin 3 homolog (Xenopus laevis) (RSPO3), mRNA. /PROD=R-spondin 3 /FL=gb:AF251057.1 gb:BC022367.1 gb:NM_032784.3 /REP_ORG=H. sapiens		AF086298 // Homo sapiens full length insert cDNA clone ZD50D08. // gb // 10 // --- /// AF251057 // Homo sapiens clone 1 thrombospondin mRNA, complete cds. // gb // 11 // --- /// BC022367 // Homo sapiens R-spondin 3 homolog (Xenopus laevis), mRNA (cDNA clone MGC:23895 IMAGE:4733444), complete cds. // gb // 10 // --- /// ENST00000356698 // cdna:known chromosome:GRCh37:6:127439749:127518441:1 gene:E…	Hs.135254.1	full length	Hs.135254	Hs.135254
11740618_at	0.082	2.989	ADRA1D	146	0001986 // negative regulation of the force of heart contraction involved in baroreceptor response to increased systemic arterial blood pressure // inferred from electronic annotation /// 0001994 // norepinephrine-epinephrine vasoconstriction involved in regulation of systemic arterial blood pressure // inferred from electronic annotation /// 0006259 // DNA metabolic process // traceable author s…	0005886 // plasma membrane // traceable author statement /// 0005886 // plasma membrane // inferred from electronic annotation /// 0005887 // integral to plasma membrane // traceable author statement /// 0016020 // membrane // inferred from electronic annotation /// 0016021 // integral to membrane // inferred from electronic annotation	0004871 // signal transducer activity // inferred from electronic annotation /// 0004872 // receptor activity // inferred from electronic annotation /// 0004930 // G-protein coupled receptor activity // inferred from electronic annotation /// 0004935 // adrenergic receptor activity // inferred from electronic annotation /// 0004937 // alpha1-adrenergic receptor activity // inferred from electroni…	chr20:4200906-4229662 (-) // 89.61 // p13		This probe set was annotated using the Matching Probes based pipeline to a Entrez Gene identifier using 2 transcripts. // false // Matching Probes // A		ENST00000379453(9),NM_000678(11)	Hs.557	chr20p13	4229662	chr20	89.61	4200906	-		ENSG00000171873		adrenoceptor alpha 1D	Human Genome PrimeView Array		GO:0001986|GO:0001994|GO:0006259|GO:0007165|GO:0007186|GO:0007186|GO:0007188|GO:0007267|GO:0007275|GO:0008283|GO:0008284|GO:0071875|GO:0005886|GO:0005886|GO:0005887|GO:0016020|GO:0016021|GO:0004871|GO:0004872|GO:0004930|GO:0004935|GO:0004937|GO:0004937	IPR000276 // GPCR, rhodopsin-like, 7TM // 1.5E-87 /// IPR019424 // 7TM GPCR, olfactory receptor/chemoreceptor Srsx // 3.9E-17 /// IPR019430 // 7TM GPCR, serpentine receptor class x (Srx) // 1.9E-8		104219	Calcium_regulation_in_cardiac_cells // GenMAPP /// GPCRDB_Class_A_Rhodopsin-like // GenMAPP /// Monoamine_GPCRs // GenMAPP		NP_000669	NM_000678	NM_000678.3		GenBank	Consensus sequence		Homo sapiens	B0ZBE0 /// P25100	gb:NM_000678.3 /DB_XREF=gi:148277040 /GEN=ADRA1D /TID=Hs.557.1 /CNT=17 /FEA=FLmRNA /TIER=FL /STK=1 /LL=146 /UG=Hs.557 /DEF=Homo sapiens adrenergic, alpha-1D-, receptor (ADRA1D), mRNA. /PROD=alpha-1D-adrenergic receptor /FL=gb:L31772.1 gb:U03864.1 gb:S70782.1 gb:NM_000678.3 /REP_ORG=H. sapiens		ENST00000379453 // cdna:known chromosome:GRCh37:20:4201329:4229721:-1 gene:ENSG00000171873 gene_biotype:protein_coding transcript_biotype:protein_coding // ensembl // 9 // --- /// NM_000678 // Homo sapiens adrenoceptor alpha 1D (ADRA1D), mRNA. // refseq // 11 // ---	Hs.557.1	full length	Hs.557	Hs.557
11721243_a_at	0.049	2.982	LAP3	51056	0006508 // proteolysis // non-traceable author statement /// 0006508 // proteolysis // inferred from electronic annotation /// 0019538 // protein metabolic process // inferred from electronic annotation	0005622 // intracellular // inferred from electronic annotation /// 0005634 // nucleus // inferred from direct assay /// 0005730 // nucleolus // inferred from direct assay /// 0005737 // cytoplasm // inferred from direct assay /// 0005737 // cytoplasm // non-traceable author statement /// 0005737 // cytoplasm // inferred from electronic annotation /// 0005739 // mitochondrion // inferred from ele…	0000287 // magnesium ion binding // non-traceable author statement /// 0004177 // aminopeptidase activity // non-traceable author statement /// 0004177 // aminopeptidase activity // inferred from electronic annotation /// 0008233 // peptidase activity // inferred from electronic annotation /// 0008235 // metalloexopeptidase activity // non-traceable author statement /// 0008235 // metalloexopepti…	chr4:17578810-17609591 (+) // 91.74 // p15.32		This probe set was annotated using the Matching Probes based pipeline to a Entrez Gene identifier using 9 transcripts. // false // Matching Probes // A	TCONS_l2_00024198-XLOC_l2_012523 // broad-tucp // 3 // Cross Hyb Matching Probes /// ENST00000454686 // ensembl // 2 // Cross Hyb Matching Probes	AF061738(11),AK130293(11),AK298613(11),AK298790(11),BC065564(11),CR457128(10),ENST00000226299(11),ENST00000503467(11),NM_015907(11)	Hs.570791	chr4p15.32	17609591	chr4	91.74	17578810	+	EC:3.4.11.1 /// EC:3.4.11.5	ENSG00000002549		leucine aminopeptidase 3	Human Genome PrimeView Array		GO:0006508|GO:0006508|GO:0019538|GO:0005622|GO:0005634|GO:0005730|GO:0005737|GO:0005737|GO:0005737|GO:0005739|GO:0005802|GO:0000287|GO:0004177|GO:0004177|GO:0008233|GO:0008235|GO:0008235|GO:0008270|GO:0016787|GO:0030145|GO:0030145|GO:0046872	IPR000819 // Peptidase M17, leucyl aminopeptidase, C-terminal // 9.5E-133 /// IPR008283 // Peptidase M17, leucyl aminopeptidase, N-terminal // 4.5E-30		170250			NP_056991	NM_015907	NM_015907.2		GenBank	Consensus sequence		Homo sapiens	B4DQG5 /// H0Y983 /// H0Y9Q1 /// P28838	gb:NM_015907.2 /DB_XREF=gi:41393560 /GEN=LAP3 /TID=Hs.570791.1 /CNT=716 /FEA=FLmRNA /TIER=FL+Stack /STK=39 /LL=51056 /UG=Hs.570791 /DEF=Homo sapiens leucine aminopeptidase 3 (LAP3), mRNA. /PROD=leucine aminopeptidase 3 /FL=gb:CR457128.1 gb:AF061738.1 gb:AK298613.1 gb:BC065564.1 gb:NM_015907.2 /REP_ORG=H. sapiens		AF061738 // Homo sapiens leucine aminopeptidase mRNA, complete cds. // gb // 11 // --- /// AK130293 // Homo sapiens cDNA FLJ26783 fis, clone PRS03956, highly similar to Cytosol aminopeptidase (EC 3.4.11.1). // gb // 11 // --- /// AK298613 // Homo sapiens cDNA FLJ61331 complete cds, highly similar to Cytosol aminopeptidase (EC 3.4.11.1). // gb // 11 // --- /// AK298790 // Homo sapiens cDNA FLJ5412…	Hs.570791.1	full length	Hs.570791	Hs.570791
11738953_x_at	0.038	2.968	GHRL	51738	0000187 // activation of MAPK activity // inferred from mutant phenotype /// 0001696 // gastric acid secretion // inferred from electronic annotation /// 0001937 // negative regulation of endothelial cell proliferation // inferred from direct assay /// 0006006 // glucose metabolic process // non-traceable author statement /// 0006916 // anti-apoptosis // inferred from electronic annotation /// 00…	0005576 // extracellular region // inferred from direct assay /// 0005576 // extracellular region // inferred from electronic annotation /// 0005576 // extracellular region // traceable author statement /// 0005615 // extracellular space // inferred from direct assay /// 0005737 // cytoplasm // inferred from electronic annotation /// 0005788 // endoplasmic reticulum lumen // traceable author stat…	0001664 // G-protein coupled receptor binding // inferred from sequence or structural similarity /// 0001664 // G-protein coupled receptor binding // inferred from electronic annotation /// 0005179 // hormone activity // inferred from electronic annotation /// 0016608 // growth hormone-releasing hormone activity // inferred from electronic annotation /// 0016608 // growth hormone-releasing hormon…	chr3:10327434-10334631 (-) // 95.01 // p25.3		This probe set was annotated using the Matching Probes based pipeline to a Entrez Gene identifier using 38 transcripts. // false // Matching Probes // A	AB020652 // gb // 1 // Cross Hyb Matching Probes /// AF203032 // gb // 1 // Cross Hyb Matching Probes /// BC073969 // gb // 1 // Cross Hyb Matching Probes /// EF549557 // gb // 6 // Cross Hyb Matching Probes /// EF549575 // gb // 8 // Cross Hyb Matching Probes /// GU942497 // gb // 3 // Cross Hyb Matching Probes /// GENSCAN00000005790 // ensembl // 4 // Cross Hyb Matching Probes /// GENSCAN000000…	AB029434(11),AB035700(10),AY184207(9),AY359053(11),BC025791(11),EF549569(11),EF549571(11),EF549572(11),EF549573(11),EF549574(11),ENST00000287656(11),ENST00000335542(11),ENST00000422159(9),ENST00000429122(11),ENST00000430179(11),ENST00000437422(11),ENST00000449238(11),ENST00000449554(11),ENST00000450603(11),ENST00000457360(11),ENST00000481287(11),ENST00000491589(11),EU072083(11),EU072084(11),EU072…	Hs.590080	chr3p26-p25	10334631	chr3	95.01	10327434	-		ENSG00000157017		ghrelin/obestatin prepropeptide	Human Genome PrimeView Array		GO:0000187|GO:0001696|GO:0001937|GO:0006006|GO:0006916|GO:0007186|GO:0007186|GO:0007186|GO:0007204|GO:0007204|GO:0008154|GO:0008343|GO:0008343|GO:0009725|GO:0009755|GO:0016358|GO:0016358|GO:0016525|GO:0030252|GO:0032024|GO:0032024|GO:0032095|GO:0032097|GO:0032100|GO:0032100|GO:0032691|GO:0040013|GO:0040018|GO:0042127|GO:0042322|GO:0042536|GO:0043066|GO:0043400|GO:0043627|GO:0045409|GO:0046010|GO:…	IPR006737 // Motilin/ghrelin-associated peptide // 1.6E-33 /// IPR006737 // Motilin/ghrelin-associated peptide // 1.5E-33 /// IPR006737 // Motilin/ghrelin-associated peptide // 1.1E-33 /// IPR006737 // Motilin/ghrelin-associated peptide // 1.2E-33 /// IPR006738 // Motilin/ghrelin // 1.2E-16 /// IPR006738 // Motilin/ghrelin // 1.3E-17 /// IPR006738 // Motilin/ghrelin // 3.8E-17 /// IPR006738 // Mo…		601665 /// 605353			NP_001128413 /// NP_001128416 /// NP_001128417 /// NP_001128418 /// NP_057446	NM_001134941 /// NM_001134944 /// NM_001134945 /// NM_001134946 /// NM_016362 /// NR_024132 /// NR_024133 /// NR_024134 /// NR_024135 /// NR_024136 /// NR_024137 /// NR_024138	NM_001134944.1		GenBank	Consensus sequence		Homo sapiens	A8DN24 /// E7CCH4 /// E7ESW0 /// Q86YP8 /// Q9UBU3	gb:NM_001134944.1 /DB_XREF=gi:201860280 /GEN=GHRL /TID=Hs.590080.3 /CNT=2 /FEA=FLmRNA /TIER=FL /STK=2 /LL=51738 /UG=Hs.590080 /DEF=Homo sapiens ghrelinobestatin prepropeptide (GHRL), transcript variant 3, mRNA. /PROD=ghrelinobestatin isoform 3 preproprotein /FL=gb:NM_001134944.1 gb:EF549574.1 /REP_ORG=H. sapiens		AB029434 // Homo sapiens mRNA for ghrelin precursor, complete cds. // gb // 11 // --- /// AB035700 // Homo sapiens mRNA for preproghrelin-27, complete cds. // gb // 10 // --- /// AY184207 // Homo sapiens exon 3-deleted preproghrelin variant mRNA, complete cds. // gb // 9 // --- /// AY359053 // Homo sapiens clone DNA59215 ghrelin (UNQ524) mRNA, complete cds. // gb // 11 // --- /// BC025791 // Homo…	Hs.590080.3	full length	Hs.590080	Hs.590080
11744178_a_at	0.065	2.957	C19orf66	55337				chr19:10196794-10203925 (+) // 96.63 // p13.2		This probe set was annotated using the Matching Probes based pipeline to a Entrez Gene identifier using 7 transcripts. // false // Matching Probes // A		AK096142(11),AK098062(11),BC010847(11),BC026180(11),ENST00000253110(11),ENST00000397881(11),NM_018381(11)	Hs.655613	chr19p13.2	10203925	chr19	96.63	10196794	+		ENSG00000130813		chromosome 19 open reading frame 66	Human Genome PrimeView Array								NP_060851	NM_018381	CR592313.1		GenBank	Consensus sequence		Homo sapiens	Q9NUL5	gb:CR592313.1 /DB_XREF=gi:50473120 /TID=Hs.655613.1 /CNT=181 /FEA=FLmRNA /TIER=Stack /STK=8 /LL=55337 /UG_GENE=C19orf66 /UG=Hs.655613 /UG_TITLE=Chromosome 19 open reading frame 66 /DEF=full-length cDNA clone CS0DK012YE18 of HeLa cells Cot 25-normalized of Homo sapiens (human). /FL=gb:NM_018381.2 /REP_ORG=H. sapiens		AK096142 // Homo sapiens cDNA FLJ38823 fis, clone LIVER2008751. // gb // 11 // --- /// AK098062 // Homo sapiens cDNA FLJ40743 fis, clone TOVAR2000575. // gb // 11 // --- /// BC010847 // Homo sapiens chromosome 19 open reading frame 66, mRNA (cDNA clone MGC:8786 IMAGE:3896535), complete cds. // gb // 11 // --- /// BC026180 // Homo sapiens chromosome 19 open reading frame 66, mRNA (cDNA clone MGC:3…	Hs.655613.1	full length	Hs.655613	Hs.655613
11730690_a_at	0.054	2.946	FAM111A	63901	0008152 // metabolic process // inferred from electronic annotation		0003824 // catalytic activity // inferred from electronic annotation	chr11:58910317-58922512 (+) // 79.7 // q12.1		This probe set was annotated using the Matching Probes based pipeline to a Entrez Gene identifier using 13 transcripts. // false // Matching Probes // A		AB067482(11),BC013137(11),BC071759(11),ENST00000361723(11),ENST00000420244(11),ENST00000528737(11),ENST00000531147(11),ENST00000533703(11),NM_001142519(11),NM_001142520(11),NM_001142521(11),NM_022074(11),NM_198847(11)	Hs.150651	chr11q12.1	58922512	chr11	79.7	58910317	+		ENSG00000166801		family with sequence similarity 111, member A	Human Genome PrimeView Array		GO:0008152|GO:0003824	IPR001254 // Peptidase S1/S6, chymotrypsin/Hap // 9.3E-9					NP_001135991 /// NP_001135992 /// NP_001135993 /// NP_071357 /// NP_942144	NM_001142519 /// NM_001142520 /// NM_001142521 /// NM_022074 /// NM_198847	NM_001142520.1		GenBank	Consensus sequence		Homo sapiens	E9PNQ0 /// E9PR18 /// Q96PZ2	gb:NM_001142520.1 /DB_XREF=gi:215983095 /GEN=FAM111A /TID=Hs.150651.2 /CNT=19 /FEA=FLmRNA /TIER=FL+Stack /STK=9 /LL=63901 /UG=Hs.150651 /DEF=Homo sapiens family with sequence similarity 111, member A (FAM111A), transcript variant 3, mRNA. /PROD=hypothetical protein LOC63901 /FL=gb:NM_001142520.1 gb:NM_001142519.1 /REP_ORG=H. sapiens		AB067482 // Homo sapiens mRNA for KIAA1895 protein, partial cds. // gb // 11 // --- /// BC013137 // Homo sapiens family with sequence similarity 111, member A, mRNA (cDNA clone IMAGE:4510820), partial cds. // gb // 11 // --- /// BC071759 // Homo sapiens family with sequence similarity 111, member A, mRNA (cDNA clone MGC:88337 IMAGE:6451741), complete cds. // gb // 11 // --- /// ENST00000361723 //…	Hs.150651.2	full length	Hs.150651	Hs.150651
11715622_a_at	0.173	2.927	RNF114	55905	0007275 // multicellular organismal development // inferred from electronic annotation /// 0007283 // spermatogenesis // inferred from electronic annotation /// 0030154 // cell differentiation // inferred from electronic annotation	0005622 // intracellular // inferred from direct assay /// 0005622 // intracellular // inferred from electronic annotation	0008270 // zinc ion binding // inferred from electronic annotation /// 0046872 // metal ion binding // inferred from electronic annotation	chr20:48552907-48570474 (+) // 93.36 // q13.13		This probe set was annotated using the Matching Probes based pipeline to a Entrez Gene identifier using 9 transcripts. // false // Matching Probes // A	AK097265 // gb // 2 // Cross Hyb Matching Probes	AF265215(11),AK301731(11),BC013695(11),BC066919(11),BT006795(11),BX640603(11),ENST00000244061(11),ENST00000449816(11),NM_018683(11)	Hs.144949	chr20q13.13	48570474	chr20	93.36	48552907	+		ENSG00000124226		ring finger protein 114	Human Genome PrimeView Array		GO:0007275|GO:0007283|GO:0030154|GO:0005622|GO:0005622|GO:0008270|GO:0046872	IPR008598 // Drought induced 19/ RING finger protein 114 // 7.9E-11 /// IPR018957 // Zinc finger, C3HC4 RING-type // 3.5E-10 /// IPR018957 // Zinc finger, C3HC4 RING-type // 1.3E-10		612451 /// 612950			NP_061153	NM_018683	AF265215.1		GenBank	Consensus sequence		Homo sapiens	B4DLW5 /// C9JU49 /// Q9Y508	gb:AF265215.1 /DB_XREF=gi:8489812 /TID=Hs.144949.1 /CNT=731 /FEA=FLmRNA /TIER=FL+Stack /STK=38 /LL=55905 /UG_GENE=RNF114 /UG=Hs.144949 /DEF=Homo sapiens zinc finger protein 313 short isoform mRNA, complete cds. /PROD=zinc finger protein 313 short isoform /FL=gb:NM_018683.3 gb:BX640603.1 gb:BC066919.1 gb:BC013695.1 gb:AF265215.1 gb:BT006795.1 /REP_ORG=H. sapiens		AF265215 // Homo sapiens zinc finger protein 313 short isoform mRNA, complete cds. // gb // 11 // --- /// AK301731 // Homo sapiens cDNA FLJ54192 complete cds, highly similar to Zinc finger protein 313. // gb // 11 // --- /// BC013695 // Homo sapiens ring finger protein 114, mRNA (cDNA clone MGC:9801 IMAGE:3858611), complete cds. // gb // 11 // --- /// BC066919 // Homo sapiens ring finger protein …	Hs.144949.1	full length	Hs.144949	Hs.144949
11729353_a_at	0.007	2.918	LNPEP	4012	0000209 // protein polyubiquitination // traceable author statement /// 0002474 // antigen processing and presentation of peptide antigen via MHC class I // traceable author statement /// 0002480 // antigen processing and presentation of exogenous peptide antigen via MHC class I, TAP-independent // traceable author statement /// 0006508 // proteolysis // inferred from electronic annotation /// 00…	0005576 // extracellular region // inferred from electronic annotation /// 0005622 // intracellular // inferred from direct assay /// 0005624 // membrane fraction // inferred from electronic annotation /// 0005792 // microsome // inferred from electronic annotation /// 0005829 // cytosol // traceable author statement /// 0005886 // plasma membrane // traceable author statement /// 0005886 // plas…	0004177 // aminopeptidase activity // not recorded /// 0004177 // aminopeptidase activity // traceable author statement /// 0004177 // aminopeptidase activity // inferred from electronic annotation /// 0008233 // peptidase activity // inferred from electronic annotation /// 0008237 // metallopeptidase activity // inferred from electronic annotation /// 0008237 // metallopeptidase activity // trac…	chr5:96270570-96367599 (+) // 93.79 // q15		This probe set was annotated using the Matching Probes based pipeline to a Entrez Gene identifier using 8 transcripts. // false // Matching Probes // A	GENSCAN00000042766 // ensembl // 1 // Cross Hyb Matching Probes	AB208883(11),D50810(11),ENST00000231368(11),ENST00000395770(11),NM_005575(11),NM_175920(11),U62768(11),U62769(11)	Hs.656905	chr5q15	96367599	chr5	93.79	96270570	+	EC:3.4.11.3	ENSG00000113441		leucyl/cystinyl aminopeptidase	Human Genome PrimeView Array		GO:0000209|GO:0002474|GO:0002480|GO:0006508|GO:0006508|GO:0007267|GO:0007565|GO:0030163|GO:0042590|GO:0005576|GO:0005622|GO:0005624|GO:0005792|GO:0005829|GO:0005886|GO:0005886|GO:0005887|GO:0016020|GO:0016021|GO:0031905|GO:0048471|GO:0004177|GO:0004177|GO:0004177|GO:0008233|GO:0008237|GO:0008237|GO:0008270|GO:0008270|GO:0016787|GO:0046872	IPR014782 // Peptidase M1, membrane alanine aminopeptidase, N-terminal // 6.8E-144 /// IPR014782 // Peptidase M1, membrane alanine aminopeptidase, N-terminal // 6.6E-144		151300			NP_005566 /// NP_787116	NM_005575 /// NM_175920	D50810.1		GenBank	Consensus sequence		Homo sapiens	B2RAK1 /// Q7Z4C4 /// Q9UIQ6	gb:D50810.1 /DB_XREF=gi:1304118 /TID=Hs.656905.1 /CNT=96 /FEA=FLmRNA /TIER=FL+Stack /STK=11 /LL=4012 /UG_GENE=LNPEP /UG=Hs.656905 /DEF=Homo sapiens mRNA for placental leucine aminopeptidase, complete cds. /PROD=placental leucine aminopeptidase /FL=gb:U62768.1 gb:NM_005575.2 gb:D50810.1 /REP_ORG=H. sapiens		AB208883 // Homo sapiens mRNA for leucyl/cystinyl aminopeptidase variant protein. // gb // 11 // --- /// D50810 // Homo sapiens mRNA for placental leucine aminopeptidase, complete cds. // gb // 11 // --- /// ENST00000231368 // cdna:known chromosome:GRCh37:5:96271168:96373219:1 gene:ENSG00000113441 gene_biotype:protein_coding transcript_biotype:protein_coding // ensembl // 11 // --- /// ENST000003…	Hs.656905.1	est /// full length	Hs.527199	Hs.527199
11720923_a_at	0.011	2.917	HCP5	10866	0006952 // defense response // traceable author statement					This probe set was annotated using the Matching Probes based pipeline to a Entrez Gene identifier using 10 transcripts. // false // Matching Probes // A	ENST00000460889 // ensembl // 2 // Cross Hyb Matching Probes /// ENST00000447631 // ensembl // 1 // Cross Hyb Matching Probes	AK290875(11),BC106759(11),BC113853(11),ENST00000414046(11),ENST00000419355(11),ENST00000423496(11),ENST00000438873(11),ENST00000541196(11),L06175(11),NR_040662(11)	Hs.654480	chr6p21.3							ENSG00000206337 /// ENSG00000230389 /// ENSG00000237105		HLA complex P5 (non-protein coding)	Human Genome PrimeView Array		GO:0006952			604676			NP_006665	NM_006674 /// NR_040662	AK290875.1		GenBank	Consensus sequence		Homo sapiens	Q6MZN7 /// Q8TCT4	gb:AK290875.1 /DB_XREF=gi:158255185 /TID=Hs.654480.1 /CNT=293 /FEA=FLmRNA /TIER=FL /STK=2 /LL=10866 /UG_GENE=HCP5 /UG=Hs.654480 /UG_TITLE=HLA complex P5 /DEF=Homo sapiens cDNA FLJ78737 complete cds, highly similar to Homo sapiens HLA complex P5 (HCP5), mRNA. /FL=gb:L06175.1 gb:BC106759.2 gb:AK290875.1 gb:NM_006674.2 /REP_ORG=H. sapiens		AK290875 // Homo sapiens cDNA FLJ78737 complete cds, highly similar to Homo sapiens HLA complex P5 (HCP5), mRNA. // gb // 11 // --- /// BC106759 // Homo sapiens HLA complex P5, mRNA (cDNA clone MGC:120402 IMAGE:40024782), complete cds. // gb // 11 // --- /// BC113853 // Homo sapiens cDNA clone IMAGE:40024783. // gb // 11 // --- /// ENST00000414046 // cdna:known chromosome:GRCh37:6:31368479:314335…	Hs.654480.1	full length	Hs.691948	Hs.691948
11734006_a_at	0.055	2.897	IRAK1	3654	0000187 // activation of MAPK activity // traceable author statement /// 0001959 // regulation of cytokine-mediated signaling pathway // inferred from mutant phenotype /// 0002224 // toll-like receptor signaling pathway // traceable author statement /// 0002755 // MyD88-dependent toll-like receptor signaling pathway // traceable author statement /// 0002756 // MyD88-independent toll-like receptor…	0005624 // membrane fraction // inferred from electronic annotation /// 0005634 // nucleus // inferred from electronic annotation /// 0005737 // cytoplasm // inferred from electronic annotation /// 0005811 // lipid particle // inferred from sequence or structural similarity /// 0005829 // cytosol // traceable author statement /// 0005886 // plasma membrane // traceable author statement /// 001000…	0000166 // nucleotide binding // inferred from electronic annotation /// 0004672 // protein kinase activity // inferred from direct assay /// 0004672 // protein kinase activity // traceable author statement /// 0004672 // protein kinase activity // inferred from electronic annotation /// 0004674 // protein serine/threonine kinase activity // not recorded /// 0004674 // protein serine/threonine ki…	chrX:153275956-153285329 (-) // 86.06 // q28		This probe set was annotated using the Matching Probes based pipeline to a Entrez Gene identifier using 10 transcripts. // false // Matching Probes // A		BC014963(11),BC054000(11),ENST00000369974(11),ENST00000369980(11),ENST00000393682(11),ENST00000444230(11),L76191(11),NM_001025242(11),NM_001025243(11),NM_001569(11)	Hs.522819	chrXq28	153285329	chrX	86.06	153275956	-	EC:2.7.11.1	ENSG00000184216		interleukin-1 receptor-associated kinase 1	Human Genome PrimeView Array		GO:0000187|GO:0001959|GO:0002224|GO:0002755|GO:0002756|GO:0006468|GO:0006468|GO:0006916|GO:0007165|GO:0007165|GO:0007165|GO:0007178|GO:0007250|GO:0007254|GO:0008063|GO:0016310|GO:0016567|GO:0019221|GO:0031663|GO:0031663|GO:0032088|GO:0032494|GO:0032496|GO:0032496|GO:0034130|GO:0034134|GO:0034134|GO:0034134|GO:0034138|GO:0034142|GO:0034142|GO:0035666|GO:0035872|GO:0038061|GO:0043123|GO:0043406|GO:…	IPR000488 // Death // 1.1E-13 /// IPR000488 // Death // 9.2E-14 /// IPR000488 // Death // 5.9E-15 /// IPR000488 // Death // 2.2E-8 /// IPR000719 // Protein kinase, catalytic domain // 2.3E-43 /// IPR000719 // Protein kinase, catalytic domain // 1.4E-42 /// IPR000719 // Protein kinase, catalytic domain // 8.1E-44 /// IPR001245 // Serine-threonine/tyrosine-protein kinase catalytic domain // 1.7E-38…		300283			NP_001020413 /// NP_001020414 /// NP_001560	NM_001025242 /// NM_001025243 /// NM_001569	NM_001025243.1		GenBank	Consensus sequence		Homo sapiens	D3YTB5 /// F8WAB6 /// H7C1F0 /// H7C224 /// H7C2I6 /// H7C3C1 /// H7C3G8 /// P51617	gb:NM_001025243.1 /DB_XREF=gi:68800349 /GEN=IRAK1 /TID=Hs.522819.2 /CNT=69 /FEA=FLmRNA /TIER=FL /STK=4 /LL=3654 /UG=Hs.522819 /DEF=Homo sapiens interleukin-1 receptor-associated kinase 1 (IRAK1), transcript variant 3, mRNA. /PROD=interleukin-1 receptor-associated kinase 1isoform 3 /FL=gb:BC014963.1 gb:NM_001025243.1 gb:DQ054788.1 /REP_ORG=H. sapiens		BC014963 // Homo sapiens interleukin-1 receptor-associated kinase 1, mRNA (cDNA clone MGC:23051 IMAGE:4906853), complete cds. // gb // 11 // --- /// BC054000 // Homo sapiens interleukin-1 receptor-associated kinase 1, mRNA (cDNA clone MGC:61493 IMAGE:6164719), complete cds. // gb // 11 // --- /// ENST00000369974 // cdna:novel chromosome:GRCh37:X:153275957:153285327:-1 gene:ENSG00000184216 gene_bi…	Hs.522819.2	full length	Hs.522819	Hs.522819
11734917_a_at	0.141	2.894	METTL4	64863	0006139 // nucleobase-containing compound metabolic process // inferred from electronic annotation /// 0032259 // methylation // inferred from electronic annotation		0003676 // nucleic acid binding // inferred from electronic annotation /// 0008168 // methyltransferase activity // inferred from electronic annotation /// 0016740 // transferase activity // inferred from electronic annotation	chr18:2537528-2571489 (-) // 81.84 // p11.32		This probe set was annotated using the Matching Probes based pipeline to a Entrez Gene identifier using 5 transcripts. // false // Matching Probes // A	BC136766 // gb // 7 // Cross Hyb Matching Probes /// BC136767 // gb // 7 // Cross Hyb Matching Probes /// ENST00000574538 // ensembl // 6 // Cross Hyb Matching Probes	BX647373(10),ENST00000319888(10),ENST00000573134(10),ENST00000576251(10),NM_022840(10)	Hs.126888	chr18p11.32	2571489	chr18	81.84	2537528	-		ENSG00000101574		methyltransferase like 4	Human Genome PrimeView Array		GO:0006139|GO:0032259|GO:0003676|GO:0008168|GO:0016740	IPR007757 // MT-A70-like // 1.9E-27 /// IPR007757 // MT-A70-like // 1.4E-23					NP_073751	NM_022840	BQ009802		GenBank	Consensus sequence		Homo sapiens	A8K1T6 /// I3L0Y1 /// I3L3W2 /// I3L4A0 /// Q8N3J2	gb:BQ009802 /DB_XREF=gi:19734703 /DB_XREF=UI-H-ED1-axy-d-19-0-UI.s1 /CLONE=IMAGE:5835234 /TID=Hs.126888.1 /CNT=85 /FEA=FLmRNA /TIER=Stack /STK=17 /LL=64863 /UG_GENE=METTL4 /UG=Hs.126888 /UG_TITLE=Methyltransferase like 4 /FL=gb:BC111020.1 gb:BC136767.1 gb:AK290001.1 gb:BC136766.1 gb:NM_022840.3 /REP_ORG=H. sapiens		BX647373 // Homo sapiens mRNA; cDNA DKFZp686B23111 (from clone DKFZp686B23111). // gb // 10 // --- /// ENST00000319888 // cdna:putative chromosome:GRCh37:18:2537524:2571508:-1 gene:ENSG00000101574 gene_biotype:protein_coding transcript_biotype:protein_coding // ensembl // 10 // --- /// ENST00000573134 // cdna:known chromosome:GRCh37:18:2537529:2567612:-1 gene:ENSG00000101574 gene_biotype:protein_…	Hs.126888.1	full length	Hs.126888	Hs.126888
11726778_at	0.047	2.886	OAS2	4939	0006139 // nucleobase-containing compound metabolic process // traceable author statement /// 0006164 // purine nucleotide biosynthetic process // inferred from direct assay /// 0006401 // RNA catabolic process // inferred from electronic annotation /// 0006486 // protein glycosylation // inferred from direct assay /// 0006955 // immune response // inferred from electronic annotation /// 0009615 …	0005634 // nucleus // inferred from electronic annotation /// 0005737 // cytoplasm // inferred from direct assay /// 0005739 // mitochondrion // inferred from electronic annotation /// 0005783 // endoplasmic reticulum // inferred from electronic annotation /// 0005792 // microsome // inferred from electronic annotation /// 0005792 // microsome // traceable author statement /// 0005829 // cytosol …	0000166 // nucleotide binding // inferred from electronic annotation /// 0001730 // 2'-5'-oligoadenylate synthetase activity // inferred from direct assay /// 0001730 // 2'-5'-oligoadenylate synthetase activity // inferred from mutant phenotype /// 0001730 // 2'-5'-oligoadenylate synthetase activity // inferred from electronic annotation /// 0003723 // RNA binding // inferred from electronic anno…	chr12:113416273-113426700 (+) // 68.66 // q24.13		This probe set was annotated using the Matching Probes based pipeline to a Entrez Gene identifier using 6 transcripts. // false // Matching Probes // A		BC010625(11),BC023637(11),BC053870(11),BC069052(11),ENST00000449768(11),NM_001032731(11)	Hs.414332	chr12q24.2	113426700	chr12	68.66	113416273	+	EC:2.7.7.-	ENSG00000111335		2'-5'-oligoadenylate synthetase 2, 69/71kDa	Human Genome PrimeView Array		GO:0006139|GO:0006164|GO:0006401|GO:0006486|GO:0006955|GO:0009615|GO:0018377|GO:0019221|GO:0060333|GO:0060337|GO:0005634|GO:0005737|GO:0005739|GO:0005783|GO:0005792|GO:0005792|GO:0005829|GO:0016020|GO:0048471|GO:0000166|GO:0001730|GO:0001730|GO:0001730|GO:0003723|GO:0003725|GO:0003725|GO:0005524|GO:0005524|GO:0008270|GO:0016740|GO:0016779|GO:0046872			603350			NP_001027903 /// NP_002526 /// NP_058197	NM_001032731 /// NM_002535 /// NM_016817	NM_001032731.1		GenBank	Consensus sequence		Homo sapiens	A8KA41 /// F8VPI5 /// F8W1C5 /// P29728 /// Q7Z6D0	gb:NM_001032731.1 /DB_XREF=gi:74229020 /GEN=OAS2 /TID=Hs.414332.2 /CNT=54 /FEA=FLmRNA /TIER=FL+Stack /STK=17 /LL=4939 /UG=Hs.414332 /DEF=Homo sapiens 2-5-oligoadenylate synthetase 2, 6971kDa (OAS2), transcript variant 3, mRNA. /PROD=2-5-oligoadenylate synthetase 2 isoform 3 /FL=gb:NM_001032731.1 gb:BC023637.2 gb:BC069052.1 gb:BC010625.1 gb:BC053870.1 /REP_ORG=H. sapiens		BC010625 // Homo sapiens 2'-5'-oligoadenylate synthetase 2, 69/71kDa, mRNA (cDNA clone IMAGE:3854948), complete cds. // gb // 11 // --- /// BC023637 // Homo sapiens 2'-5'-oligoadenylate synthetase 2, 69/71kDa, mRNA (cDNA clone IMAGE:4849691), complete cds. // gb // 11 // --- /// BC053870 // Homo sapiens 2'-5'-oligoadenylate synthetase 2, 69/71kDa, mRNA (cDNA clone IMAGE:5576826), complete cds. //…	Hs.414332.2	full length	Hs.414332	Hs.414332
11725274_s_at	0.083	2.862	RGS20	8601	0008277 // regulation of G-protein coupled receptor protein signaling pathway // traceable author statement /// 0009968 // negative regulation of signal transduction // inferred from electronic annotation /// 0038032 // termination of G-protein coupled receptor signaling pathway // inferred from electronic annotation /// 0043547 // positive regulation of GTPase activity // not recorded /// 004354…	0005634 // nucleus // inferred from electronic annotation /// 0005737 // cytoplasm // not recorded /// 0005737 // cytoplasm // inferred from electronic annotation /// 0005886 // plasma membrane // not recorded /// 0016020 // membrane // inferred from electronic annotation	0005096 // GTPase activator activity // not recorded /// 0005096 // GTPase activator activity // traceable author statement	chr8:54764367-54871861 (+) // 95.09 // q11.23		This probe set was annotated using the Matching Probes based pipeline to a Entrez Gene identifier using 16 transcripts. // false // Matching Probes // A		AF060877(11),AF074979(10),AF366054(11),AF366055(11),AF366056(11),AF366057(11),AY046538(11),BC063490(10),ENST00000276500(11),ENST00000297313(11),ENST00000344277(11),ENST00000517659(11),ENST00000522225(11),ENST00000523280(11),NM_003702(11),NM_170587(11)	Hs.368733	chr8q11.23	54871861	chr8	95.09	54764367	+		ENSG00000147509		regulator of G-protein signaling 20	Human Genome PrimeView Array		GO:0008277|GO:0009968|GO:0038032|GO:0043547|GO:0043547|GO:0005634|GO:0005737|GO:0005737|GO:0005886|GO:0016020|GO:0005096|GO:0005096	IPR000342 // Regulator of G protein signalling // 2.3E-38 /// IPR000342 // Regulator of G protein signalling // 1.1E-38 /// IPR000342 // Regulator of G protein signalling // 4.7E-38 /// IPR000342 // Regulator of G protein signalling // 8.1E-39		607193	Calcium_regulation_in_cardiac_cells // GenMAPP /// Smooth_muscle_contraction // GenMAPP		NP_003693 /// NP_733466	NM_003702 /// NM_170587	NM_170587.2		GenBank	Consensus sequence		Homo sapiens	B3KSW4 /// E5RGA3 /// E5RH54 /// H9NIM5 /// O76081	gb:NM_170587.2 /DB_XREF=gi:208973249 /GEN=RGS20 /TID=Hs.368733.1 /CNT=35 /FEA=FLmRNA /TIER=FL+Stack /STK=22 /LL=8601 /UG=Hs.368733 /DEF=Homo sapiens regulator of G-protein signaling 20 (RGS20), transcript variant 1, mRNA. /PROD=regulator of G-protein signaling 20 isoform a /FL=gb:AY046538.1 gb:AF366057.1 gb:NM_170587.2 gb:AF493940.1 gb:AF074979.1 /REP_ORG=H. sapiens		AF060877 // Homo sapiens Gz-selective GTPase-activating protein (RGS20) mRNA, complete cds. // gb // 11 // --- /// AF074979 // Homo sapiens regulator of G protein signaling-Z (RGSZ1) mRNA, complete cds. // gb // 10 // --- /// AF366054 // Homo sapiens RGS20 ret splice variant 1 mRNA, complete cds, alternatively spliced. // gb // 11 // --- /// AF366055 // Homo sapiens RGS20 ret splice variant 2 mRN…	Hs.368733.1	full length	Hs.368733	Hs.368733
11726272_a_at	0.018	2.861	ATP1B1	481	0001666 // response to hypoxia // inferred from electronic annotation /// 0006754 // ATP biosynthetic process // inferred from electronic annotation /// 0006810 // transport // traceable author statement /// 0006810 // transport // inferred from electronic annotation /// 0006811 // ion transport // inferred from electronic annotation /// 0006813 // potassium ion transport // inferred from electro…	0005886 // plasma membrane // traceable author statement /// 0005886 // plasma membrane // inferred from electronic annotation /// 0005890 // sodium:potassium-exchanging ATPase complex // inferred from electronic annotation /// 0005890 // sodium:potassium-exchanging ATPase complex // traceable author statement /// 0005901 // caveola // inferred from electronic annotation /// 0016020 // membrane /…	0005391 // sodium:potassium-exchanging ATPase activity // inferred from electronic annotation /// 0005391 // sodium:potassium-exchanging ATPase activity // traceable author statement /// 0005515 // protein binding // inferred from physical interaction	chr1:169075560-169101958 (+) // 93.02 // q24.2		This probe set was annotated using the Matching Probes based pipeline to a Entrez Gene identifier using 4 transcripts. // false // Matching Probes // A	AK316043 // gb // 3 // Cross Hyb Matching Probes /// X03747 // gb // 8 // Cross Hyb Matching Probes /// ENST00000499679 // ensembl // 3 // Cross Hyb Matching Probes	ENST00000367815(11),ENST00000367816(11),NM_001677(11),U16799(11)	Hs.291196	chr1q24	169101958	chr1	93.02	169075560	+		ENSG00000143153		ATPase, Na+/K+ transporting, beta 1 polypeptide	Human Genome PrimeView Array		GO:0001666|GO:0006754|GO:0006810|GO:0006810|GO:0006811|GO:0006813|GO:0006814|GO:0007596|GO:0030001|GO:0034220|GO:0046034|GO:0050900|GO:0055085|GO:0005886|GO:0005886|GO:0005890|GO:0005890|GO:0005901|GO:0016020|GO:0016021|GO:0016323|GO:0016324|GO:0005391|GO:0005391|GO:0005515	IPR000402 // ATPase, P-type cation exchange, beta subunit // 2.3E-129		145500 /// 182330	Calcium_regulation_in_cardiac_cells // GenMAPP		NP_001668	NM_001001787 /// NM_001677	NM_001677.3		GenBank	Consensus sequence		Homo sapiens	A3KLL5 /// A6NGH2 /// B7Z9S8 /// P05026 /// Q58I20 /// Q6LEU2	gb:NM_001677.3 /DB_XREF=gi:49574487 /GEN=ATP1B1 /TID=Hs.291196.1 /CNT=317 /FEA=FLmRNA /TIER=FL+Stack /STK=18 /LL=481 /UG=Hs.291196 /DEF=Homo sapiens ATPase, Na+K+ transporting, beta 1 polypeptide (ATP1B1), transcript variant 1, mRNA. /PROD=Na+K+ -ATPase beta 1 subunit isoform a /FL=gb:BC000006.2 gb:AK290181.1 gb:CR407616.1 gb:BT009787.1 gb:AY545986.1 gb:NM_001677.3 /REP_ORG=H. sapiens		ENST00000367815 // cdna:known chromosome:GRCh37:1:169075558:169101960:1 gene:ENSG00000143153 gene_biotype:protein_coding transcript_biotype:protein_coding // ensembl // 11 // --- /// ENST00000367816 // cdna:known chromosome:GRCh37:1:169074935:169101960:1 gene:ENSG00000143153 gene_biotype:protein_coding transcript_biotype:protein_coding // ensembl // 11 // --- /// NM_001677 // Homo sapiens ATPase,…	Hs.291196.1	full length	Hs.291196	Hs.291196
11716630_a_at	0.011	2.859	ANGPTL4	51129	0001525 // angiogenesis // inferred from electronic annotation /// 0001666 // response to hypoxia // non-traceable author statement /// 0001666 // response to hypoxia // inferred from electronic annotation /// 0007165 // signal transduction // inferred from electronic annotation /// 0007275 // multicellular organismal development // inferred from electronic annotation /// 0030154 // cell differen…	0005576 // extracellular region // inferred from direct assay /// 0005576 // extracellular region // traceable author statement /// 0005576 // extracellular region // inferred from electronic annotation /// 0005578 // proteinaceous extracellular matrix // inferred from electronic annotation /// 0005615 // extracellular space // inferred from direct assay /// 0005615 // extracellular space // infe…	0004857 // enzyme inhibitor activity // inferred from sequence or structural similarity /// 0004857 // enzyme inhibitor activity // inferred from electronic annotation /// 0005102 // receptor binding // inferred from electronic annotation /// 0005515 // protein binding // inferred from physical interaction	chr19:8428547-8439254 (+) // 70.68 // p13.2		This probe set was annotated using the Matching Probes based pipeline to a Entrez Gene identifier using 11 transcripts. // false // Matching Probes // A	AF169312 // gb // 6 // Cross Hyb Matching Probes /// GENSCAN00000021206 // ensembl // 2 // Cross Hyb Matching Probes	AB056477(11),AF153606(10),AF202636(11),AK303269(11),AY358275(11),BC023647(11),ENST00000301455(11),ENST00000393962(11),ENST00000541807(11),NM_001039667(11),NM_139314(11)	Hs.9613	chr19p13.3	8439254	chr19	70.68	8428547	+		ENSG00000167772		angiopoietin-like 4	Human Genome PrimeView Array		GO:0001525|GO:0001666|GO:0001666|GO:0007165|GO:0007275|GO:0030154|GO:0043066|GO:0043066|GO:0043086|GO:0044255|GO:0044281|GO:0045766|GO:0051005|GO:0051005|GO:0051260|GO:0070328|GO:0070328|GO:0005576|GO:0005576|GO:0005576|GO:0005578|GO:0005615|GO:0005615|GO:0004857|GO:0004857|GO:0005102|GO:0005515	IPR002181 // Fibrinogen, alpha/beta/gamma chain, C-terminal globular // 1.7E-61 /// IPR002181 // Fibrinogen, alpha/beta/gamma chain, C-terminal globular // 2.2E-51 /// IPR002181 // Fibrinogen, alpha/beta/gamma chain, C-terminal globular // 3.2E-62		605910			NP_001034756 /// NP_647475	NM_001039667 /// NM_016109 /// NM_139314	NM_139314.1		GenBank	Consensus sequence		Homo sapiens	A8MY84 /// B4E089 /// F5H0I2 /// Q9BY76	gb:NM_139314.1 /DB_XREF=gi:21536397 /GEN=ANGPTL4 /TID=Hs.9613.1 /CNT=170 /FEA=FLmRNA /TIER=FL+Stack /STK=99 /LL=51129 /UG=Hs.9613 /DEF=Homo sapiens angiopoietin-like 4 (ANGPTL4), transcript variant 1, mRNA. /PROD=angiopoietin-like 4 protein isoform a precursor /FL=gb:AB056477.1 gb:AY358275.1 gb:AF202636.1 gb:NM_139314.1 gb:AF169312.1 gb:BC023647.2 /REP_ORG=H. sapiens		AB056477 // Homo sapiens ARP4 mRNA for angiopoietin-related protein 4, complete cds. // gb // 11 // --- /// AF153606 // Homo sapiens angiopoietin-related protein mRNA, complete cds. // gb // 10 // --- /// AF202636 // Homo sapiens angiopoietin-like protein PP1158 mRNA, complete cds. // gb // 11 // --- /// AK303269 // Homo sapiens cDNA FLJ55377 complete cds, highly similar to Angiopoietin-related p…	Hs.9613.1	full length	Hs.9613	Hs.9613
11756820_a_at	0.014	2.852	IFIT1	3434	0009615 // response to virus // inferred from direct assay /// 0009615 // response to virus // inferred from electronic annotation /// 0019060 // intracellular transport of viral proteins in host cell // inferred from direct assay /// 0019221 // cytokine-mediated signaling pathway // traceable author statement /// 0032091 // negative regulation of protein binding // inferred from direct assay ///…	0005737 // cytoplasm // inferred from direct assay /// 0005829 // cytosol // traceable author statement	0005515 // protein binding // inferred from physical interaction	chr10:91152398-91163739 (+) // 99.84 // q23.31		This probe set was annotated using the Matching Probes based pipeline to a Entrez Gene identifier using 7 transcripts. // false // Matching Probes // A	GENSCAN00000023895 // ensembl // 8 // Cross Hyb Matching Probes /// AK095515 // gb // 11 // Negative Strand Matching Probes	AK092813(11),AK308688(11),BC007091(11),BT006667(9),ENST00000371804(11),ENST00000546318(11),NM_001548(11)	Hs.20315	chr10q23.31	91163739	chr10	99.84	91152398	+		ENSG00000185745		interferon-induced protein with tetratricopeptide repeats 1	Human Genome PrimeView Array		GO:0009615|GO:0009615|GO:0019060|GO:0019221|GO:0032091|GO:0045070|GO:0045071|GO:0050688|GO:0050689|GO:0051097|GO:0060337|GO:0071357|GO:0071357|GO:0071360|GO:0071360|GO:0005737|GO:0005829|GO:0005515	IPR001440 // Tetratricopeptide TPR-1 // 5.6E-10 /// IPR001440 // Tetratricopeptide TPR-1 // 5.1E-10 /// IPR013105 // Tetratricopeptide TPR2 // 8.6E-9 /// IPR013105 // Tetratricopeptide TPR2 // 7.9E-9		147690			NP_001539	NM_001548	AK308688.1		GenBank	Consensus sequence		Homo sapiens	B3KS50 /// D3DR31 /// P09914 /// Q5T7J1	gb:AK308688.1 /DB_XREF=gi:164696608 /TID=Hs.20315.4 /CNT=2 /FEA=mRNA /TIER=ConsEnd /STK=0 /LL=3434 /UG_GENE=IFIT1 /UG=Hs.20315 /UG_TITLE=Interferon-induced protein with tetratricopeptide repeats 1 /DEF=Homo sapiens cDNA, FLJ98729. /REP_ORG=H. sapiens		AK092813 // Homo sapiens cDNA FLJ35494 fis, clone SMINT2008720, highly similar to Interferon-induced protein with tetratricopeptide repeats 1. // gb // 11 // --- /// AK308688 // Homo sapiens cDNA, FLJ98729. // gb_htc // 11 // --- /// BC007091 // Homo sapiens interferon-induced protein with tetratricopeptide repeats 1, mRNA (cDNA clone MGC:14710 IMAGE:4250452), complete cds. // gb // 11 // --- ///…	Hs.20315.4	full length	Hs.20315	Hs.20315
11726677_a_at	0.036	2.842	PSMB9	5698	0000075 // cell cycle checkpoint // traceable author statement /// 0000082 // G1/S transition of mitotic cell cycle // traceable author statement /// 0000084 // S phase of mitotic cell cycle // traceable author statement /// 0000209 // protein polyubiquitination // traceable author statement /// 0000216 // M/G1 transition of mitotic cell cycle // traceable author statement /// 0000278 // mitotic …	0000502 // proteasome complex // traceable author statement /// 0000502 // proteasome complex // inferred from electronic annotation /// 0005634 // nucleus // inferred from electronic annotation /// 0005654 // nucleoplasm // traceable author statement /// 0005737 // cytoplasm // inferred from electronic annotation /// 0005829 // cytosol // traceable author statement /// 0005839 // proteasome core…	0004175 // endopeptidase activity // inferred from electronic annotation /// 0004298 // threonine-type endopeptidase activity // inferred from electronic annotation /// 0005515 // protein binding // inferred from physical interaction /// 0008233 // peptidase activity // inferred from electronic annotation /// 0016787 // hydrolase activity // inferred from electronic annotation	chr6:32821857-32827674 (+) // 97.55 // p21.32		This probe set was annotated using the Matching Probes based pipeline to a Entrez Gene identifier using 54 transcripts. // false // Matching Probes // A	BX641100 // gb // 7 // Cross Hyb Matching Probes /// ENST00000455846 // ensembl // 7 // Cross Hyb Matching Probes /// ENST00000417566 // ensembl // 7 // Cross Hyb Matching Probes /// ENST00000434587 // ensembl // 7 // Cross Hyb Matching Probes /// ENST00000419512 // ensembl // 7 // Cross Hyb Matching Probes /// ENST00000415658 // ensembl // 7 // Cross Hyb Matching Probes /// ENST00000413480 // en…	AK303118(11),BC065513(11),CR541656(11),ENST00000374859(11),ENST00000383114(11),ENST00000383234(11),ENST00000395330(11),ENST00000395333(11),ENST00000399371(11),ENST00000399381(11),ENST00000399607(11),ENST00000399619(11),ENST00000418861(11),ENST00000420182(11),ENST00000422729(11),ENST00000422904(11),ENST00000423563(11),ENST00000425855(11),ENST00000427870(11),ENST00000434083(11),ENST00000434471(11),…	Hs.654585	chr6p21.3	32827674	chr6	97.55	32821857	+	EC:3.4.25.1	ENSG00000239836 /// ENSG00000240065 /// ENSG00000240118 /// ENSG00000240508 /// ENSG00000242711 /// ENSG00000243067 /// ENSG00000243594 /// ENSG00000243958		proteasome (prosome, macropain) subunit, beta type, 9 (large multifunctional peptidase 2)	Human Genome PrimeView Array		GO:0000075|GO:0000082|GO:0000084|GO:0000209|GO:0000216|GO:0000278|GO:0002474|GO:0002479|GO:0006508|GO:0006521|GO:0006915|GO:0006977|GO:0010467|GO:0016032|GO:0016070|GO:0016071|GO:0031145|GO:0034641|GO:0042590|GO:0042981|GO:0044281|GO:0044419|GO:0051436|GO:0051437|GO:0051439|GO:0051603|GO:0000502|GO:0000502|GO:0005634|GO:0005654|GO:0005737|GO:0005829|GO:0005839|GO:0004175|GO:0004298|GO:0005515|GO:…	IPR001353 // Proteasome, subunit alpha/beta // 1.0E-43 /// IPR001353 // Proteasome, subunit alpha/beta // 1.8E-47 /// IPR001353 // Proteasome, subunit alpha/beta // 7.2E-9 /// IPR001353 // Proteasome, subunit alpha/beta // 5.2E-18 /// IPR001353 // Proteasome, subunit alpha/beta // 5.7E-9 /// IPR001353 // Proteasome, subunit alpha/beta // 8.0E-18 /// IPR001353 // Proteasome, subunit alpha/beta // …		177045	Proteasome_Degradation // GenMAPP		NP_002791	NM_002800 /// NM_148954	BC065513.1		GenBank	Consensus sequence		Homo sapiens	A2ACQ9 /// A2ACR1 /// B0V060 /// B0V0T3 /// B4DZW2 /// P28065 /// Q5JNW4	gb:BC065513.1 /DB_XREF=gi:41388829 /GEN=PSMB9 /TID=Hs.654585.1 /CNT=71 /FEA=FLmRNA /TIER=FL+Stack /STK=17 /LL=5698 /UG=Hs.654585 /DEF=Homo sapiens proteasome (prosome, macropain) subunit, beta type, 9 (large multifunctional peptidase 2), mRNA (cDNA clone MGC:70470 IMAGE:5749985), complete cds. /PROD=proteasome (prosome, macropain) subunit, betatype, 9 (large multifunctional peptidase 2) /FL=gb:CR…		AK303118 // Homo sapiens cDNA FLJ54210 complete cds, moderately similar to Proteasome subunit beta type 9 precursor (EC 3.4.25.1). // gb // 11 // --- /// BC065513 // Homo sapiens proteasome (prosome, macropain) subunit, beta type, 9 (large multifunctional peptidase 2), mRNA (cDNA clone MGC:70470 IMAGE:5749985), complete cds. // gb // 11 // --- /// CR541656 // Homo sapiens full open reading frame …	Hs.654585.1	full length	Hs.654585	Hs.654585
11715370_s_at	0.005	2.834	LGALS3BP	3959	0006968 // cellular defense response // traceable author statement /// 0007155 // cell adhesion // inferred from electronic annotation /// 0007165 // signal transduction // traceable author statement	0005576 // extracellular region // inferred from electronic annotation /// 0005578 // proteinaceous extracellular matrix // inferred from electronic annotation /// 0005615 // extracellular space // traceable author statement /// 0016020 // membrane // inferred from electronic annotation /// 0031012 // extracellular matrix // inferred from direct assay	0005044 // scavenger receptor activity // inferred from electronic annotation /// 0005044 // scavenger receptor activity // traceable author statement	chr17:76967334-76976191 (-) // 76.83 // q25.3		This probe set was annotated using the Matching Probes based pipeline to a Entrez Gene identifier using 10 transcripts. // false // Matching Probes // A	AK293183 // gb // 4 // Cross Hyb Matching Probes	AK295442(11),AK301040(11),AK301444(11),BC002403(11),BC002998(11),BC015761(11),ENST00000262776(11),ENST00000536190(11),L13210(11),NM_005567(11)	Hs.514535	chr17q25	76976191	chr17	76.83	76967334	-		ENSG00000108679		lectin, galactoside-binding, soluble, 3 binding protein	Human Genome PrimeView Array		GO:0006968|GO:0007155|GO:0007165|GO:0005576|GO:0005578|GO:0005615|GO:0016020|GO:0031012|GO:0005044|GO:0005044	IPR001190 // Speract/scavenger receptor // 1.2E-34 /// IPR001190 // Speract/scavenger receptor // 7.0E-23 /// IPR011705 // BTB/Kelch-associated // 1.7E-15 /// IPR011705 // BTB/Kelch-associated // 1.6E-15		600626			NP_005558	NM_005567	NM_005567.3		GenBank	Consensus sequence		Homo sapiens	B3KP88 /// B4DDG4 /// B4DI70 /// B4DVE1 /// B4DWA8 /// Q08380	gb:NM_005567.3 /DB_XREF=gi:221316752 /GEN=LGALS3BP /TID=Hs.514535.1 /CNT=1653 /FEA=FLmRNA /TIER=FL+Stack /STK=384 /LL=3959 /UG=Hs.514535 /DEF=Homo sapiens lectin, galactoside-binding, soluble, 3 binding protein (LGALS3BP), mRNA. /PROD=galectin 3 binding protein /FL=gb:BC002998.1 gb:L13210.1 gb:BC015761.1 gb:BC002403.2 gb:AK301040.1 gb:NM_005567.3 /REP_ORG=H. sapiens		AK295442 // Homo sapiens cDNA FLJ53509 complete cds, highly similar to Galectin-3-binding protein precursor. // gb // 11 // --- /// AK301040 // Homo sapiens cDNA FLJ53478 complete cds, highly similar to Galectin-3-binding protein precursor. // gb // 11 // --- /// AK301444 // Homo sapiens cDNA FLJ53427 complete cds, highly similar to Galectin-3-binding protein precursor. // gb // 11 // --- /// BC0…	Hs.514535.1	full length	Hs.514535	Hs.514535
11736812_at	0.067	2.83	PDCD1LG2	80380	0006955 // immune response // non-traceable author statement /// 0031295 // T cell costimulation // traceable author statement /// 0042102 // positive regulation of T cell proliferation // inferred from electronic annotation /// 0042130 // negative regulation of T cell proliferation // inferred from electronic annotation	0005576 // extracellular region // inferred from electronic annotation /// 0005886 // plasma membrane // traceable author statement /// 0005886 // plasma membrane // inferred from electronic annotation /// 0012505 // endomembrane system // inferred from electronic annotation /// 0016020 // membrane // inferred from electronic annotation /// 0016021 // integral to membrane // inferred from electro…	0004872 // receptor activity // inferred from electronic annotation	chr9:5510526-5571282 (+) // 97.42 // p24.1		This probe set was annotated using the Matching Probes based pipeline to a Entrez Gene identifier using 9 transcripts. // false // Matching Probes // A		AF329193(11),AF344424(11),AY254343(11),BC074766(11),BC113678(11),BC113680(11),EF444806(11),ENST00000397747(11),NM_025239(11)	Hs.532279	chr9p24.2	5571282	chr9	97.42	5510526	+		ENSG00000197646		programmed cell death 1 ligand 2	Human Genome PrimeView Array		GO:0006955|GO:0031295|GO:0042102|GO:0042130|GO:0005576|GO:0005886|GO:0005886|GO:0012505|GO:0016020|GO:0016021|GO:0004872	IPR013162 // CD80-like, immunoglobulin C2-set // 1.5E-9		605723			NP_079515	NM_025239	EF444806.1		GenBank	Consensus sequence		Homo sapiens	A4GW21 /// Q2LC89 /// Q9BQ51	gb:EF444806.1 /DB_XREF=gi:131572899 /TID=Hs.532279.1 /CNT=37 /FEA=FLmRNA /TIER=FL /STK=2 /LL=80380 /UG_GENE=PDCD1LG2 /UG=Hs.532279 /DEF=Homo sapiens clone HUPIPDL2 programmed cell death ligand 2 mRNA, complete cds, alternatively spliced. /PROD=programmed cell death ligand 2 /FL=gb:BC113680.1 gb:BC074766.2 gb:AF329193.1 gb:EF444806.1 gb:BC113678.1 gb:AY254343.1 gb:AF344424.1 gb:NM_025239.3 /REP_OR…		AF329193 // Homo sapiens butyrophilin precursor B7-DC mRNA, complete cds. // gb // 11 // --- /// AF344424 // Homo sapiens PD-1-ligand 2 protein (PDL2) mRNA, complete cds. // gb // 11 // --- /// AY254343 // Homo sapiens programmed death ligand 2 (PDL2) mRNA, complete cds; alternatively spliced. // gb // 11 // --- /// BC074766 // Homo sapiens programmed cell death 1 ligand 2, mRNA (cDNA clone MGC:1…	Hs.532279.1	full length	Hs.532279	Hs.532279
11720181_a_at	0.196	2.82	DRG1	4733	0006351 // transcription, DNA-dependent // traceable author statement /// 0007275 // multicellular organismal development // traceable author statement	0005634 // nucleus // inferred from direct assay /// 0005737 // cytoplasm // inferred from direct assay /// 0005737 // cytoplasm // inferred from electronic annotation /// 0005844 // polysome // inferred from direct assay /// 0045111 // intermediate filament cytoskeleton // inferred from direct assay	0000166 // nucleotide binding // inferred from electronic annotation /// 0005515 // protein binding // inferred from physical interaction /// 0005525 // GTP binding // inferred from electronic annotation /// 0008134 // transcription factor binding // traceable author statement	chr22:31795498-31831104 (+) // 75.81 // q12.2		This probe set was annotated using the Matching Probes based pipeline to a Entrez Gene identifier using 8 transcripts. // false // Matching Probes // A	BT007237 // gb // 8 // Cross Hyb Matching Probes /// CR542059 // gb // 8 // Cross Hyb Matching Probes /// GENSCAN00000010985 // ensembl // 8 // Cross Hyb Matching Probes /// ENST00000548143 // ensembl // 6 // Cross Hyb Matching Probes /// ENST00000439073 // ensembl // 6 // Cross Hyb Matching Probes	AF078103(11),AL133085(11),BC019285(11),BC020803(11),CR456488(11),ENST00000331457(11),ENST00000469673(11),NM_004147(11)	Hs.115242	chr22q12.2	31831104	chr22	75.81	31795498	+		ENSG00000185721		developmentally regulated GTP binding protein 1	Human Genome PrimeView Array		GO:0006351|GO:0007275|GO:0005634|GO:0005737|GO:0005737|GO:0005844|GO:0045111|GO:0000166|GO:0005515|GO:0005525|GO:0008134	IPR004095 // TGS // 2.1E-28 /// IPR006073 // GTP binding domain // 5.3E-21 /// IPR011619 // Ferrous iron transport protein B, N-terminal // 3.0E-13		603952			NP_004138 /// XP_003403789	NM_004147 /// XM_003403741	NM_004147.3		GenBank	Consensus sequence		Homo sapiens	F8WEE0 /// H0YI06 /// H7C1E1 /// Q9UFA5 /// Q9Y295	gb:NM_004147.3 /DB_XREF=gi:51093843 /GEN=DRG1 /TID=Hs.115242.1 /CNT=342 /FEA=FLmRNA /TIER=FL+Stack /STK=46 /LL=4733 /UG=Hs.115242 /DEF=Homo sapiens developmentally regulated GTP binding protein 1 (DRG1), mRNA. /PROD=developmentally regulated GTP binding protein 1 /FL=gb:BC020803.1 gb:AF078103.1 gb:BC019285.1 gb:CR542059.1 gb:BT007237.1 gb:NM_004147.3 /REP_ORG=H. sapiens		AF078103 // Homo sapiens developmentally regulated GTP-binding protein (DRG) mRNA, complete cds. // gb // 11 // --- /// AL133085 // Homo sapiens mRNA; cDNA DKFZp434N1827 (from clone DKFZp434N1827). // gb_htc // 11 // --- /// BC019285 // Homo sapiens developmentally regulated GTP binding protein 1, mRNA (cDNA clone MGC:4011 IMAGE:2823263), complete cds. // gb // 11 // --- /// BC020803 // Homo sapi…	Hs.115242.1	full length	Hs.115242	Hs.115242
11756491_x_at	0.007	2.819	SDAD1	55153	0006810 // transport // inferred from electronic annotation /// 0015031 // protein transport // inferred from electronic annotation /// 0042254 // ribosome biogenesis // inferred from electronic annotation /// 0042273 // ribosomal large subunit biogenesis // inferred from sequence or structural similarity	0005634 // nucleus // inferred from direct assay /// 0005634 // nucleus // inferred from electronic annotation /// 0005730 // nucleolus // inferred from direct assay /// 0005730 // nucleolus // inferred from electronic annotation		chr4:76871058-76912098 (-) // 90.71 // q21.1		This probe set was annotated using the Matching Probes based pipeline to a Entrez Gene identifier using 3 transcripts. // false // Matching Probes // A	AK300074 // gb // 5 // Cross Hyb Matching Probes /// ENST00000395711 // ensembl // 5 // Cross Hyb Matching Probes	ENST00000356260(10),ENST00000395710(11),NM_018115(10)	Hs.632604	chr4q21.1	76912098	chr4	90.71	76871058	-		ENSG00000198301		SDA1 domain containing 1	Human Genome PrimeView Array		GO:0006810|GO:0015031|GO:0042254|GO:0042273|GO:0005634|GO:0005634|GO:0005730|GO:0005730	IPR007949 // SDA1 // 2.5E-77 /// IPR012977 // Uncharacterised domain NUC130/133, N-terminal // 2.3E-27					NP_060585	NM_018115	CR749574.1		GenBank	Consensus sequence		Homo sapiens	B4DT66 /// D6RC74 /// D6RIR5 /// E7EW05 /// F8W8T7 /// Q9H359 /// Q9NVU7	gb:CR749574.1 /DB_XREF=gi:51476813 /GEN=DKFZp686E22207 /TID=Hs.632604.3 /CNT=7 /FEA=mRNA /TIER=ConsEnd /STK=0 /LL=55153 /UG=Hs.632604 /DEF=Homo sapiens mRNA; cDNA DKFZp686E22207 (from clone DKFZp686E22207). /PROD=hypothetical protein /REP_ORG=H. sapiens		ENST00000356260 // cdna:known chromosome:GRCh37:4:76871069:76912113:-1 gene:ENSG00000198301 gene_biotype:protein_coding transcript_biotype:protein_coding // ensembl // 10 // --- /// ENST00000395710 // cdna:known chromosome:GRCh37:4:76871059:76912091:-1 gene:ENSG00000198301 gene_biotype:protein_coding transcript_biotype:nonsense_mediated_decay // ensembl // 11 // --- /// NM_018115 // Homo sapiens …	Hs.632604.3	full length	Hs.632604	Hs.632604
11721994_s_at	0.016	2.8	UBE2L6	9246	0006464 // cellular protein modification process // traceable author statement /// 0016567 // protein ubiquitination // traceable author statement /// 0016567 // protein ubiquitination // inferred from electronic annotation /// 0019221 // cytokine-mediated signaling pathway // traceable author statement /// 0019941 // modification-dependent protein catabolic process // inferred from electronic an…	0005829 // cytosol // traceable author statement	0000166 // nucleotide binding // inferred from electronic annotation /// 0004842 // ubiquitin-protein ligase activity // inferred from electronic annotation /// 0004842 // ubiquitin-protein ligase activity // traceable author statement /// 0005515 // protein binding // inferred from physical interaction /// 0005524 // ATP binding // inferred from electronic annotation /// 0016874 // ligase activi…	chr11:57319134-57335805 (-) // 86.9 // q12.1		This probe set was annotated using the Matching Probes based pipeline to a Entrez Gene identifier using 6 transcripts. // false // Matching Probes // A		AF061736(11),BC032491(11),ENST00000287156(11),ENST00000340573(11),NM_004223(11),NM_198183(11)	Hs.425777	chr11q12	57335805	chr11	86.9	57319134	-	EC:6.3.2.19	ENSG00000156587		ubiquitin-conjugating enzyme E2L 6	Human Genome PrimeView Array		GO:0006464|GO:0016567|GO:0016567|GO:0019221|GO:0019941|GO:0032020|GO:0032480|GO:0045087|GO:0005829|GO:0000166|GO:0004842|GO:0004842|GO:0005515|GO:0005524|GO:0016874|GO:0016881|GO:0019787|GO:0042296	IPR000608 // Ubiquitin-conjugating enzyme, E2 // 2.7E-26 /// IPR000608 // Ubiquitin-conjugating enzyme, E2 // 1.5E-44 /// IPR006575 // RWD domain // 5.3E-9		603890			NP_004214 /// NP_937826	NM_004223 /// NM_198183	NM_198183.1		GenBank	Consensus sequence		Homo sapiens	E9PKW8 /// E9PQT7 /// O14933	gb:NM_198183.1 /DB_XREF=gi:38157985 /GEN=UBE2L6 /TID=Hs.425777.1 /CNT=63 /FEA=FLmRNA /TIER=FL+Stack /STK=36 /LL=9246 /UG=Hs.425777 /DEF=Homo sapiens ubiquitin-conjugating enzyme E2L 6 (UBE2L6), transcript variant 2, mRNA. /PROD=ubiquitin-conjugating enzyme E2L 6 isoform 2 /FL=gb:NM_198183.1 /REP_ORG=H. sapiens		AF061736 // Homo sapiens ubiquitin-conjugating enzyme RIG-B mRNA, complete cds. // gb // 11 // --- /// BC032491 // Homo sapiens ubiquitin-conjugating enzyme E2L 6, mRNA (cDNA clone MGC:40331 IMAGE:5246109), complete cds. // gb // 11 // --- /// ENST00000287156 // cdna:known chromosome:GRCh37:11:57319135:57335280:-1 gene:ENSG00000156587 gene_biotype:protein_coding transcript_biotype:protein_coding …	Hs.425777.1	full length	Hs.425777	Hs.425777
11747527_a_at	0.006	2.786	ZNF275	10838	0006351 // transcription, DNA-dependent // inferred from electronic annotation /// 0006355 // regulation of transcription, DNA-dependent // inferred from electronic annotation	0005622 // intracellular // inferred from electronic annotation /// 0005634 // nucleus // inferred from electronic annotation	0003676 // nucleic acid binding // inferred from electronic annotation /// 0003677 // DNA binding // inferred from electronic annotation /// 0008270 // zinc ion binding // inferred from electronic annotation /// 0046872 // metal ion binding // inferred from electronic annotation	chrX:152609734-152614792 (+) // 69.43 // q28		This probe set was annotated using the Matching Probes based pipeline to a Entrez Gene identifier using 7 transcripts. // false // Matching Probes // A		AK127133(10),BC136634(11),ENST00000370249(11),ENST00000370251(11),ENST00000421401(11),ENST00000440091(11),NM_001080485(11)	Hs.348963	chrXq28	152614792	chrX	69.43	152609734	+		ENSG00000063587		zinc finger protein 275	Human Genome PrimeView Array		GO:0006351|GO:0006355|GO:0005622|GO:0005634|GO:0003676|GO:0003677|GO:0008270|GO:0046872	IPR001909 // Krueppel-associated box // 3.5E-10 /// IPR007087 // Zinc finger, C2H2 // 9.7E-9 /// IPR007087 // Zinc finger, C2H2 // 3.4E-8 /// IPR007087 // Zinc finger, C2H2 // 4.1E-9 /// IPR007087 // Zinc finger, C2H2 // 1.7E-8 /// IPR007087 // Zinc finger, C2H2 // 6.0E-8 /// IPR007087 // Zinc finger, C2H2 // 7.4E-9 /// IPR007087 // Zinc finger, C2H2 // 3.2E-8 /// IPR007087 // Zinc finger, C2H2 /…					NP_001073954	NM_001080485 /// NM_020636	BC136634.1		GenBank	Consensus sequence		Homo sapiens	A6NE92 /// A6NFS0 /// Q9NSD4	gb:BC136634.1 /DB_XREF=gi:223462739 /GEN=ZNF275 /TID=Hs.348963.2 /CNT=19 /FEA=FLmRNA /TIER=FL /STK=1 /LL=10838 /UG=Hs.348963 /DEF=Homo sapiens zinc finger protein 275, mRNA (cDNA clone MGC:168247 IMAGE:9020624), complete cds. /PROD=ZNF275 protein /FL=gb:BC136634.1 /REP_ORG=H. sapiens		AK127133 // Homo sapiens cDNA FLJ45190 fis, clone BRAWH3049271, highly similar to Zinc finger protein 275. // gb // 10 // --- /// BC136634 // Homo sapiens zinc finger protein 275, mRNA (cDNA clone MGC:168247 IMAGE:9020624), complete cds. // gb // 11 // --- /// ENST00000370249 // cdna:novel chromosome:GRCh37:X:152609735:152616851:1 gene:ENSG00000063587 gene_biotype:protein_coding transcript_biotyp…	Hs.348963.2	full length	Hs.348963	Hs.348963
11751299_a_at	0.003	2.778	APOL2	23780	0006629 // lipid metabolic process // non-traceable author statement /// 0006810 // transport // inferred from electronic annotation /// 0006869 // lipid transport // non-traceable author statement /// 0006869 // lipid transport // inferred from electronic annotation /// 0006953 // acute-phase response // non-traceable author statement /// 0007275 // multicellular organismal development // non-tr…	0005576 // extracellular region // inferred from electronic annotation /// 0005737 // cytoplasm // inferred from electronic annotation /// 0005789 // endoplasmic reticulum membrane // non-traceable author statement	0005102 // receptor binding // non-traceable author statement /// 0008035 // high-density lipoprotein particle binding // non-traceable author statement /// 0008289 // lipid binding // non-traceable author statement /// 0008289 // lipid binding // inferred from electronic annotation	chr22:36623387-36635573 (-) // 99.79 // q12.3		This probe set was annotated using the Matching Probes based pipeline to a Entrez Gene identifier using 11 transcripts. // false // Matching Probes // A		AF305225(11),AF305429(11),AF324223(11),AF324224(11),AK303978(11),BC004395(11),ENST00000249066(11),ENST00000358502(11),ENST00000451256(11),NM_030882(11),NM_145637(11)	Hs.474740	chr22q12	36635573	chr22	99.79	36623387	-		ENSG00000128335		apolipoprotein L, 2	Human Genome PrimeView Array		GO:0006629|GO:0006810|GO:0006869|GO:0006869|GO:0006953|GO:0007275|GO:0008203|GO:0042157|GO:0060135|GO:0005576|GO:0005737|GO:0005789|GO:0005102|GO:0008035|GO:0008289|GO:0008289	IPR008405 // Apolipoprotein L // 3.0E-136 /// IPR008405 // Apolipoprotein L // 8.1E-136		181500 /// 607252			NP_112092 /// NP_663612	NM_030882 /// NM_145637	AK303978.1		GenBank	Consensus sequence		Homo sapiens	B0QYK8 /// B4E1T5 /// E9PM95 /// Q9BQE5	gb:AK303978.1 /DB_XREF=gi:194384247 /TID=Hs.474740.3 /CNT=2 /FEA=FLmRNA /TIER=FL /STK=1 /LL=23780 /UG_GENE=APOL2 /UG=Hs.474740 /UG_TITLE=Apolipoprotein L, 2 /DEF=Homo sapiens cDNA FLJ55764 complete cds, highly similar to Apolipoprotein-L2. /FL=gb:AK303978.1 /REP_ORG=H. sapiens		AF305225 // Homo sapiens apolipoprotein L2 mRNA, complete cds. // gb // 11 // --- /// AF305429 // Homo sapiens apolipoprotein L2 mRNA, complete cds. // gb // 11 // --- /// AF324223 // Homo sapiens apolipoprotein L-II major splice variant alpha mRNA, complete cds. // gb // 11 // --- /// AF324224 // Homo sapiens apolipoprotein L-II minor splice variant beta mRNA, complete cds. // gb // 11 // --- //…	Hs.474740.3	full length	Hs.474740	Hs.474740
11755303_x_at	0.05	2.775	HLA-A	3105	0002474 // antigen processing and presentation of peptide antigen via MHC class I // inferred from electronic annotation /// 0002474 // antigen processing and presentation of peptide antigen via MHC class I // traceable author statement /// 0002479 // antigen processing and presentation of exogenous peptide antigen via MHC class I, TAP-dependent // traceable author statement /// 0002480 // antige…	0000139 // Golgi membrane // traceable author statement /// 0005886 // plasma membrane // traceable author statement /// 0005887 // integral to plasma membrane // non-traceable author statement /// 0012507 // ER to Golgi transport vesicle membrane // traceable author statement /// 0016020 // membrane // inferred from electronic annotation /// 0016021 // integral to membrane // inferred from elect…	0005102 // receptor binding // inferred from physical interaction /// 0005515 // protein binding // inferred from physical interaction /// 0032393 // MHC class I receptor activity // non-traceable author statement	chr6:29910306-29913648 (+) // 98.06 // p22.1 /// chr6:29855504-29858849 (+) // 93.06 // p22.1		This probe set was annotated using the Matching Probes based pipeline to a Entrez Gene identifier using 42 transcripts. // false // Matching Probes // A	AF036921 // gb // 1 // Cross Hyb Matching Probes /// AF116214 // gb // 1 // Cross Hyb Matching Probes /// AF116215 // gb // 1 // Cross Hyb Matching Probes /// AF140506 // gb // 1 // Cross Hyb Matching Probes /// AF165065 // gb // 2 // Cross Hyb Matching Probes /// AF217560 // gb // 1 // Cross Hyb Matching Probes /// AF217561 // gb // 2 // Cross Hyb Matching Probes /// AF287958 // gb // 1 // Cross…	AB209117(11),AK130165(10),AK301019(11),AK304472(9),BC003069(11),BC019236(10),ENST00000376802(9),ENST00000376806(11),ENST00000376809(11),ENST00000396634(11),ENST00000413609(9),ENST00000416096(9),ENST00000417978(11),ENST00000431930(11),ENST00000438861(10),ENST00000442939(9),ENST00000443552(11),ENST00000444289(11),ENST00000453057(10),ENST00000453975(9),ENST00000455882(10),ENST00000457879(10),ENST000…	Hs.181244	chr6p21.3	29913648	chr6	98.06	29910306	+		ENSG00000206503 /// ENSG00000224320 /// ENSG00000227715 /// ENSG00000229215 /// ENSG00000235657		major histocompatibility complex, class I, A	Human Genome PrimeView Array		GO:0002474|GO:0002474|GO:0002479|GO:0002480|GO:0006955|GO:0006955|GO:0006955|GO:0016032|GO:0016045|GO:0019221|GO:0019882|GO:0042590|GO:0044419|GO:0050690|GO:0050776|GO:0060333|GO:0060337|GO:0000139|GO:0005886|GO:0005887|GO:0012507|GO:0016020|GO:0016021|GO:0030670|GO:0031901|GO:0042612|GO:0071556|GO:0005102|GO:0005515|GO:0032393	IPR001039 // MHC class I, alpha chain, alpha1/alpha2 // 2.6E-98 /// IPR001039 // MHC class I, alpha chain, alpha1/alpha2 // 2.7E-98 /// IPR001039 // MHC class I, alpha chain, alpha1/alpha2 // 1.0E-98 /// IPR001039 // MHC class I, alpha chain, alpha1/alpha2 // 4.9E-101 /// IPR001039 // MHC class I, alpha chain, alpha1/alpha2 // 5.1E-101 /// IPR001039 // MHC class I, alpha chain, alpha1/alpha2 // 1…		106300 /// 142800 /// 608579	Proteasome_Degradation // GenMAPP		NP_001229687 /// NP_002107	NM_001242758 /// NM_002116	CR625317.1		GenBank	Consensus sequence		Homo sapiens	A9R9N7 /// A9R9N8 /// B1PKY1 /// B2R7U3 /// B4DJI3 /// B4DVB9 /// B4DVC4 /// B4DVX9 /// B4E2X4 /// B6ETN7 /// B7ZA80 /// B7ZAP7 /// F5GXQ3 /// F8VU18 /// H3BM09 /// H3BM16 /// O02922 /// O02968 /// O19520 /// O19642 /// O19671 /// O19672 /// O19689 /// P01891 /// P01892 /// P04439 /// P05534 /// P10314 /// P10316 /// P13746 /// P16188 /// P16189 /// P16190 /// P18462 /// P30443 /// P30450 /// P30…	gb:CR625317.1 /DB_XREF=gi:50506124 /TID=Hs.181244.15 /CNT=16 /FEA=mRNA /TIER=ConsEnd /STK=0 /LL=3105 /UG_GENE=HLA-A /UG=Hs.181244 /UG_TITLE=Major histocompatibility complex, class I, A /DEF=full-length cDNA clone CS0DF007YB06 of Fetal brain of Homo sapiens (human). /REP_ORG=H. sapiens		AB209117 // Homo sapiens mRNA for HLA class I histocompatibility antigen, A-1 alpha chain precursor variant protein. // gb // 11 // --- /// AK130148 // Homo sapiens cDNA FLJ26638 fis, clone MPE01293, highly similar to HLA class I histocompatibility antigen, A-24(A-9) alpha chain precursor. // gb // 9 // --- /// AK130165 // Homo sapiens cDNA FLJ26655 fis, clone MPE07206, highly similar to HLA clas…	Hs.181244.15	full length	Hs.181244	Hs.181244
11751763_a_at	0.089	2.767	C2orf43	60526				chr2:20886444-21022861 (-) // 99.89 // p24.1		This probe set was annotated using the Matching Probes based pipeline to a Entrez Gene identifier using 17 transcripts. // false // Matching Probes // A	ENST00000402479 // ensembl // 4 // Cross Hyb Matching Probes	AK025473(11),AK299244(11),AK299555(11),AK300494(11),AK301493(11),AK316162(11),AK316204(11),AK316310(11),BC017473(11),ENST00000237822(11),ENST00000381090(11),ENST00000403006(11),ENST00000412261(11),ENST00000432947(11),ENST00000435420(11),ENST00000440866(11),ENST00000541941(11)	Hs.187823	chr2p24.1	21022861	chr2	99.89	20886444	-		ENSG00000118961		chromosome 2 open reading frame 43	Human Genome PrimeView Array			IPR019363 // Protein of unknown function DUF2305 // 2.7E-55 /// IPR019363 // Protein of unknown function DUF2305 // 3.0E-85 /// IPR019363 // Protein of unknown function DUF2305 // 1.9E-85 /// IPR019363 // Protein of unknown function DUF2305 // 1.7E-38 /// IPR019363 // Protein of unknown function DUF2305 // 1.2E-37 /// IPR019363 // Protein of unknown function DUF2305 // 5.2E-66 /// IPR019363 // Pr…		613570			NP_068744	NM_021925	AK301493.1		GenBank	Consensus sequence		Homo sapiens	B4DRG3 /// B4DS38 /// B4DU46 /// B4DWE2 /// B5MCE2 /// B5MCU4 /// B5MDU6 /// B7ZA47 /// B7ZAJ5 /// C9JHU6 /// C9JUM0 /// D3YTH1 /// Q9H6V9	gb:AK301493.1 /DB_XREF=gi:194376885 /TID=Hs.187823.4 /CNT=2 /FEA=FLmRNA /TIER=FL /STK=1 /LL=60526 /UG_GENE=C2orf43 /UG=Hs.187823 /UG_TITLE=Chromosome 2 open reading frame 43 /DEF=Homo sapiens cDNA FLJ51123 complete cds. /FL=gb:AK301493.1 /REP_ORG=H. sapiens		AK025473 // Homo sapiens cDNA: FLJ21820 fis, clone HEP01232. // gb // 11 // --- /// AK299244 // Homo sapiens cDNA FLJ51056 complete cds. // gb // 11 // --- /// AK299555 // Homo sapiens cDNA FLJ52211 complete cds. // gb // 11 // --- /// AK300494 // Homo sapiens cDNA FLJ51094 complete cds. // gb // 11 // --- /// AK301493 // Homo sapiens cDNA FLJ51123 complete cds. // gb // 11 // --- /// AK316162 //…	Hs.187823.4	full length	Hs.187823	Hs.187823
11757492_s_at	0.179	2.766	RRAS2	22800	0006184 // GTP catabolic process // traceable author statement /// 0006184 // GTP catabolic process // inferred from electronic annotation /// 0007165 // signal transduction // inferred from electronic annotation /// 0007264 // small GTPase mediated signal transduction // inferred from electronic annotation /// 0007265 // Ras protein signal transduction // inferred from electronic annotation /// …	0005622 // intracellular // inferred from electronic annotation /// 0005783 // endoplasmic reticulum // non-traceable author statement /// 0005886 // plasma membrane // inferred from electronic annotation /// 0005886 // plasma membrane // non-traceable author statement /// 0016020 // membrane // inferred from electronic annotation	0000166 // nucleotide binding // inferred from electronic annotation /// 0003924 // GTPase activity // inferred from electronic annotation /// 0003924 // GTPase activity // traceable author statement /// 0005515 // protein binding // inferred from physical interaction /// 0005525 // GTP binding // inferred from electronic annotation	chr1:53457444-53458612 (-) // 96.05 // p32.3 /// chr11:14299467-14300627 (-) // 97.4 // p15.2		This probe set was annotated using the Matching Probes based pipeline to a Entrez Gene identifier using 10 transcripts. // false // Matching Probes // A		ENST00000414023(10),ENST00000537760(11),ENST00000545643(11),ENST00000574530(10),ENST00000575160(11),ENST00000576392(11),NM_001102669(11),NM_001177314(11),NM_001177315(11),NM_012250(11)	Hs.712835	chr11p15.2	53458612	chr1	96.05	53457444	-		ENSG00000133818 /// ENSG00000262489		related RAS viral (r-ras) oncogene homolog 2	Human Genome PrimeView Array		GO:0006184|GO:0006184|GO:0007165|GO:0007264|GO:0007265|GO:0009987|GO:0030335|GO:0005622|GO:0005783|GO:0005886|GO:0005886|GO:0016020|GO:0000166|GO:0003924|GO:0003924|GO:0005515|GO:0005525	IPR000795 // Protein synthesis factor, GTP-binding // 2.8E-10 /// IPR000795 // Protein synthesis factor, GTP-binding // 5.2E-10 /// IPR001806 // Small GTPase superfamily // 7.3E-34 /// IPR001806 // Small GTPase superfamily // 8.4E-51 /// IPR001806 // Small GTPase superfamily // 4.2E-58 /// IPR006689 // Small GTPase superfamily, ARF/SAR type // 2.7E-9 /// IPR006689 // Small GTPase superfamily, ARF…		600098			NP_001096139 /// NP_001170785 /// NP_001170786 /// NP_036382	NM_001102669 /// NM_001177314 /// NM_001177315 /// NM_012250	BX345952		GenBank	Consensus sequence		Homo sapiens	B7Z5Z2 /// B7Z6C4 /// E9PK85 /// E9PQ87 /// E9PQC5 /// E9PQK5 /// P62070	gb:BX345952 /DB_XREF=gi:30371058 /DB_XREF=BX345952 /CLONE=CS0DJ007YH11 /TID=Hs.712835.1 /CNT=65 /FEA=EST /TIER=Stack /STK=12 /UG=Hs.712835 /UG_TITLE=Transcribed locus /REP_ORG=H. sapiens		ENST00000414023 // cdna:known chromosome:GRCh37:11:14299510:14317405:-1 gene:ENSG00000133818 gene_biotype:protein_coding transcript_biotype:protein_coding // ensembl // 10 // --- /// ENST00000537760 // cdna:known chromosome:GRCh37:11:14299472:14386052:-1 gene:ENSG00000133818 gene_biotype:protein_coding transcript_biotype:protein_coding // ensembl // 11 // --- /// ENST00000545643 // cdna:known chr…	Hs.712835.1	full length	Hs.502004	Hs.502004
11721500_at	0.016	2.751	SWAP70	23075	0016444 // somatic cell DNA recombination // inferred from electronic annotation /// 0045190 // isotype switching // inferred from electronic annotation	0005634 // nucleus // inferred from electronic annotation /// 0005737 // cytoplasm // inferred from direct assay /// 0005737 // cytoplasm // inferred from electronic annotation /// 0005886 // plasma membrane // inferred from direct assay /// 0005886 // plasma membrane // inferred from electronic annotation /// 0016020 // membrane // inferred from electronic annotation /// 0030027 // lamellipodium…	0003677 // DNA binding // inferred from electronic annotation /// 0005509 // calcium ion binding // inferred from electronic annotation /// 0005524 // ATP binding // inferred from electronic annotation /// 0005543 // phospholipid binding // inferred from electronic annotation	chr11:9685623-9774501 (+) // 91.53 // p15.4		This probe set was annotated using the Matching Probes based pipeline to a Entrez Gene identifier using 4 transcripts. // false // Matching Probes // A		AF134894(9),ENST00000318950(11),ENST00000447399(11),NM_015055(11)	Hs.153026	chr11p15	9774501	chr11	91.53	9685623	+		ENSG00000133789		SWAP switching B-cell complex 70kDa subunit	Human Genome PrimeView Array		GO:0016444|GO:0045190|GO:0005634|GO:0005737|GO:0005737|GO:0005886|GO:0005886|GO:0016020|GO:0030027|GO:0042995|GO:0003677|GO:0005509|GO:0005524|GO:0005543	IPR001849 // Pleckstrin homology domain // 8.2E-21 /// IPR001849 // Pleckstrin homology domain // 9.7E-21		604762			NP_055870	NM_015055	AF134894.1		GenBank	Consensus sequence		Homo sapiens	B3KUB9 /// B4E245 /// E7EMB1 /// E9PJK8 /// E9PJM7 /// H0YDK5 /// Q9UH65	gb:AF134894.1 /DB_XREF=gi:7381108 /TID=Hs.153026.1 /CNT=231 /FEA=FLmRNA /TIER=FL+Stack /STK=12 /LL=23075 /UG_GENE=SWAP70 /UG=Hs.153026 /DEF=Homo sapiens SWAP-70 homolog mRNA, complete cds. /PROD=SWAP-70 homolog /FL=gb:AF210818.1 gb:AK304104.1 gb:AF134894.1 gb:BC000616.2 gb:NM_015055.2 /REP_ORG=H. sapiens		AF134894 // Homo sapiens SWAP-70 homolog mRNA, complete cds. // gb // 9 // --- /// ENST00000318950 // cdna:known chromosome:GRCh37:11:9685624:9774538:1 gene:ENSG00000133789 gene_biotype:protein_coding transcript_biotype:protein_coding // ensembl // 11 // --- /// ENST00000447399 // cdna:novel chromosome:GRCh37:11:9685624:9773368:1 gene:ENSG00000133789 gene_biotype:protein_coding transcript_biotype…	Hs.153026.1	full length	Hs.153026	Hs.153026
11732519_at	0.009	2.748	CH25H	9023	0006629 // lipid metabolic process // traceable author statement /// 0006633 // fatty acid biosynthetic process // inferred from electronic annotation /// 0006694 // steroid biosynthetic process // inferred from electronic annotation /// 0006699 // bile acid biosynthetic process // traceable author statement /// 0008203 // cholesterol metabolic process // inferred from electronic annotation /// 0…	0005783 // endoplasmic reticulum // inferred from electronic annotation /// 0005789 // endoplasmic reticulum membrane // inferred from electronic annotation /// 0005829 // cytosol // traceable author statement /// 0016020 // membrane // inferred from electronic annotation /// 0016021 // integral to membrane // inferred from electronic annotation	0001567 // cholesterol 25-hydroxylase activity // inferred from electronic annotation /// 0004497 // monooxygenase activity // inferred from electronic annotation /// 0005506 // iron ion binding // inferred from electronic annotation /// 0008395 // steroid hydroxylase activity // traceable author statement /// 0008395 // steroid hydroxylase activity // inferred from electronic annotation /// 0016…	chr10:90965693-90967076 (-) // 96.24 // q23.31		This probe set was annotated using the Matching Probes based pipeline to a Entrez Gene identifier using 5 transcripts. // false // Matching Probes // A	GENSCAN00000023898 // ensembl // 1 // Cross Hyb Matching Probes	AF059214(11),BC017843(11),BC072430(11),ENST00000371852(11),NM_003956(11)	Hs.47357	chr10q23	90967076	chr10	96.24	90965693	-	EC:1.14.99.38	ENSG00000138135		cholesterol 25-hydroxylase	Human Genome PrimeView Array		GO:0006629|GO:0006633|GO:0006694|GO:0006699|GO:0008203|GO:0008206|GO:0008610|GO:0016126|GO:0044281|GO:0055114|GO:0005783|GO:0005789|GO:0005829|GO:0016020|GO:0016021|GO:0001567|GO:0004497|GO:0005506|GO:0008395|GO:0008395|GO:0016491|GO:0046872	IPR006694 // Fatty acid hydroxylase // 3.2E-18		604551			NP_003947	NM_003956	NM_003956.3		GenBank	Consensus sequence		Homo sapiens	O95992	gb:NM_003956.3 /DB_XREF=gi:95147553 /GEN=CH25H /TID=Hs.47357.1 /CNT=26 /FEA=FLmRNA /TIER=FL+Stack /STK=6 /LL=9023 /UG=Hs.47357 /DEF=Homo sapiens cholesterol 25-hydroxylase (CH25H), mRNA. /PROD=cholesterol 25-hydroxylase /FL=gb:BC017843.1 gb:BC072430.1 gb:AF059214.1 gb:NM_003956.3 /REP_ORG=H. sapiens		AF059214 // Homo sapiens cholesterol 25-hydroxylase mRNA, complete cds. // gb // 11 // --- /// BC017843 // Homo sapiens cholesterol 25-hydroxylase, mRNA (cDNA clone MGC:22529 IMAGE:4619357), complete cds. // gb // 11 // --- /// BC072430 // Homo sapiens cholesterol 25-hydroxylase, mRNA (cDNA clone MGC:88041 IMAGE:5589142), complete cds. // gb // 11 // --- /// ENST00000371852 // cdna:known chromoso…	Hs.47357.1	full length	Hs.47357	Hs.47357
11751251_a_at	0.011	2.746	PML	5371	0000122 // negative regulation of transcription from RNA polymerase II promoter // inferred from electronic annotation /// 0001657 // ureteric bud development // inferred from electronic annotation /// 0001666 // response to hypoxia // inferred from direct assay /// 0001666 // response to hypoxia // inferred from electronic annotation /// 0001932 // regulation of protein phosphorylation // inferr…	0000790 // nuclear chromatin // inferred from direct assay /// 0005622 // intracellular // inferred from electronic annotation /// 0005634 // nucleus // inferred from direct assay /// 0005634 // nucleus // inferred from electronic annotation /// 0005654 // nucleoplasm // inferred from direct assay /// 0005654 // nucleoplasm // traceable author statement /// 0005654 // nucleoplasm // inferred from…	0001972 // retinoic acid binding // inferred from direct assay /// 0003677 // DNA binding // inferred from electronic annotation /// 0003700 // sequence-specific DNA binding transcription factor activity // inferred from direct assay /// 0003700 // sequence-specific DNA binding transcription factor activity // inferred from electronic annotation /// 0003707 // steroid hormone receptor activity //…	chr15:74287131-74338607 (+) // 76.25 // q24.1		This probe set was annotated using the Matching Probes based pipeline to a Entrez Gene identifier using 3 transcripts. // false // Matching Probes // A	M79462 // gb // 6 // Cross Hyb Matching Probes	ENST00000268058(11),ENST00000565898(11),NM_033238(11)	Hs.526464	chr15q22	74338607	chr15	76.25	74287131	+		ENSG00000140464		promyelocytic leukemia	Human Genome PrimeView Array		GO:0000122|GO:0001657|GO:0001666|GO:0001666|GO:0001932|GO:0001932|GO:0002230|GO:0003417|GO:0006351|GO:0006355|GO:0006367|GO:0006461|GO:0006468|GO:0006605|GO:0006605|GO:0006915|GO:0006917|GO:0006917|GO:0006919|GO:0006977|GO:0006977|GO:0007050|GO:0007050|GO:0007165|GO:0007179|GO:0007182|GO:0007184|GO:0007281|GO:0007283|GO:0007569|GO:0008284|GO:0008284|GO:0008285|GO:0008285|GO:0008630|GO:0008630|GO:…	IPR000315 // Zinc finger, B-box // 6.7E-11 /// IPR000315 // Zinc finger, B-box // 6.3E-11 /// IPR021978 // Protein of unknown function DUF3583 // 2.2E-196 /// IPR021978 // Protein of unknown function DUF3583 // 4.5E-112 /// IPR021978 // Protein of unknown function DUF3583 // 1.4E-58		102578			NP_002666 /// NP_150241 /// NP_150242 /// NP_150243 /// NP_150247 /// NP_150249 /// NP_150250 /// NP_150252 /// NP_150253	NM_002675 /// NM_033238 /// NM_033239 /// NM_033240 /// NM_033244 /// NM_033246 /// NM_033247 /// NM_033249 /// NM_033250	AK300951.1		GenBank	Consensus sequence		Homo sapiens	A4VCI9 /// B4DTK9 /// B4DV67 /// E9PBR7 /// F8W9X2 /// H2N333 /// H3BRN3 /// H3BT29 /// H3BT57 /// H3BUJ5 /// H3BVD2 /// P10276 /// P29590 /// Q59GQ8 /// Q59H09 /// Q71RA7 /// Q9BZY1	gb:AK300951.1 /DB_XREF=gi:194374928 /TID=Hs.526464.12 /CNT=2 /FEA=FLmRNA /TIER=FL /STK=1 /LL=5371 /UG_GENE=PML /UG=Hs.526464 /UG_TITLE=Promyelocytic leukemia /DEF=Homo sapiens cDNA FLJ58284 complete cds, moderately similar to Probable transcription factor PML. /FL=gb:AK300951.1 /REP_ORG=H. sapiens		AK300951 // Homo sapiens cDNA FLJ58284 complete cds, moderately similar to Probable transcription factor PML. // gb // 11 // --- /// ENST00000268058 // cdna:known chromosome:GRCh37:15:74287058:74339112:1 gene:ENSG00000140464 gene_biotype:protein_coding transcript_biotype:protein_coding // ensembl // 11 // --- /// ENST00000565898 // cdna:known chromosome:GRCh37:15:74287070:74340153:1 gene:ENSG0000…	Hs.526464.12	full length	Hs.526464	Hs.526464
11730808_at	0.024	2.743	FPGT	8790	0006004 // fucose metabolic process // traceable author statement	0005737 // cytoplasm // inferred from electronic annotation /// 0005737 // cytoplasm // traceable author statement	0000166 // nucleotide binding // inferred from electronic annotation /// 0003824 // catalytic activity // traceable author statement /// 0005525 // GTP binding // inferred from electronic annotation /// 0016740 // transferase activity // inferred from electronic annotation /// 0016772 // transferase activity, transferring phosphorus-containing groups // inferred from electronic annotation /// 001…	chr1:74663921-74673698 (+) // 83.42 // p31.1		This probe set was annotated using the Matching Probes based pipeline to a Entrez Gene identifier using 6 transcripts. // false // Matching Probes // A		AF017445(9),BC032308(11),ENST00000370898(11),NM_001199328(11),NM_001199329(11),NM_003838(11)	Hs.632389	chr1p31.1	74673698	chr1	83.42	74663921	+	EC:2.7.7.30	ENSG00000254685		fucose-1-phosphate guanylyltransferase	Human Genome PrimeView Array		GO:0006004|GO:0005737|GO:0005737|GO:0000166|GO:0003824|GO:0005525|GO:0016740|GO:0016772|GO:0016779|GO:0047341	IPR012887 // L-fucokinase // 1.1E-166		603609			NP_001186257 /// NP_001186258 /// NP_003829	NM_001199328 /// NM_001199329 /// NM_003838	BC032308.1		GenBank	Consensus sequence		Homo sapiens	A6NMH3 /// B4DRX2 /// B4E2Y7 /// E9PNQ2 /// O14772	gb:BC032308.1 /DB_XREF=gi:21595585 /GEN=FPGT /TID=Hs.632389.1 /CNT=145 /FEA=FLmRNA /TIER=FL+Stack /STK=8 /LL=8790 /UG=Hs.632389 /DEF=Homo sapiens fucose-1-phosphate guanylyltransferase, mRNA (cDNA clone MGC:40354 IMAGE:5184469), complete cds. /PROD=fucose-1-phosphate guanylyltransferase /FL=gb:BC032308.1 gb:NM_003838.2 gb:AF017445.1 /REP_ORG=H. sapiens		AF017445 // Homo sapiens GDP-L-fucose pyrophosphorylase (GFPP) mRNA, complete cds. // gb // 9 // --- /// BC032308 // Homo sapiens fucose-1-phosphate guanylyltransferase, mRNA (cDNA clone MGC:40354 IMAGE:5184469), complete cds. // gb // 11 // --- /// ENST00000370898 // cdna:known chromosome:GRCh37:1:74663926:74672918:1 gene:ENSG00000254685 gene_biotype:protein_coding transcript_biotype:protein_cod…	Hs.632389.1
11718930_a_at	0.004	2.736	TGIF2	60436	0006351 // transcription, DNA-dependent // inferred from electronic annotation /// 0006355 // regulation of transcription, DNA-dependent // non-traceable author statement /// 0006355 // regulation of transcription, DNA-dependent // inferred from electronic annotation /// 0045666 // positive regulation of neuron differentiation // inferred from electronic annotation /// 0060041 // retina developme…	0005634 // nucleus // traceable author statement /// 0005634 // nucleus // inferred from electronic annotation	0003677 // DNA binding // inferred from electronic annotation /// 0003700 // sequence-specific DNA binding transcription factor activity // non-traceable author statement /// 0003700 // sequence-specific DNA binding transcription factor activity // inferred from electronic annotation /// 0043565 // sequence-specific DNA binding // inferred from electronic annotation	chr20:35202004-35222545 (+) // 89.0 // q11.23		This probe set was annotated using the Matching Probes based pipeline to a Entrez Gene identifier using 8 transcripts. // false // Matching Probes // A		BC006549(10),BC012816(10),ENST00000373872(11),ENST00000373874(11),NM_001199513(11),NM_001199514(11),NM_001199515(11),NM_021809(11)	Hs.632264	chr20q11.23	35222545	chr20	89	35202004	+		ENSG00000118707		TGFB-induced factor homeobox 2	Human Genome PrimeView Array		GO:0006351|GO:0006355|GO:0006355|GO:0045666|GO:0060041|GO:0005634|GO:0005634|GO:0003677|GO:0003700|GO:0003700|GO:0043565	IPR001356 // Homeodomain // 3.9E-10 /// IPR008422 // Homeobox KN domain // 1.5E-10		607294			NP_001186442 /// NP_001186443 /// NP_001186444 /// NP_068581	NM_001199513 /// NM_001199514 /// NM_001199515 /// NM_021809	NM_021809.5		GenBank	Consensus sequence		Homo sapiens	H0YKN5 /// Q9GZN2	gb:NM_021809.5 /DB_XREF=gi:125661061 /GEN=TGIF2 /TID=Hs.632264.1 /CNT=136 /FEA=FLmRNA /TIER=FL+Stack /STK=58 /LL=60436 /UG=Hs.632264 /DEF=Homo sapiens TGFB-induced factor homeobox 2 (TGIF2), mRNA. /PROD=TGFB-induced factor homeobox 2 /FL=gb:BC006549.2 gb:AB042646.1 gb:BC012816.2 gb:NM_021809.5 /REP_ORG=H. sapiens		BC006549 // Homo sapiens TGFB-induced factor homeobox 2, mRNA (cDNA clone MGC:2459 IMAGE:2964507), complete cds. // gb // 10 // --- /// BC012816 // Homo sapiens TGFB-induced factor homeobox 2, mRNA (cDNA clone MGC:4139 IMAGE:2964507), complete cds. // gb // 10 // --- /// ENST00000373872 // cdna:known chromosome:GRCh37:20:35202010:35222560:1 gene:ENSG00000118707 gene_biotype:protein_coding transcr…	Hs.632264.1	full length	Hs.632264	Hs.632264
11741255_at	0.034	2.724	APOBEC3F	200316	0002230 // positive regulation of defense response to virus by host // inferred from direct assay /// 0008152 // metabolic process // inferred from electronic annotation /// 0009615 // response to virus // inferred from electronic annotation /// 0009972 // cytidine deamination // inferred from direct assay /// 0010529 // negative regulation of transposition // inferred from direct assay /// 00165…	0005737 // cytoplasm // inferred from direct assay /// 0005737 // cytoplasm // inferred from electronic annotation /// 0030895 // apolipoprotein B mRNA editing enzyme complex // traceable author statement	0003723 // RNA binding // inferred from direct assay /// 0003824 // catalytic activity // inferred from electronic annotation /// 0004126 // cytidine deaminase activity // inferred from direct assay /// 0008270 // zinc ion binding // inferred from direct assay /// 0008270 // zinc ion binding // inferred from electronic annotation /// 0016787 // hydrolase activity // inferred from electronic annot…	chr22:39436672-39451973 (+) // 43.37 // q13.1		This probe set was annotated using the Matching Probes based pipeline to a Entrez Gene identifier using 1 transcripts. // false // Matching Probes // A		NM_145298(11)	Hs.659809	chr22q13.1	39451973	chr22	43.37	39436672	+				apolipoprotein B mRNA editing enzyme, catalytic polypeptide-like 3F	Human Genome PrimeView Array		GO:0002230|GO:0008152|GO:0009615|GO:0009972|GO:0010529|GO:0016553|GO:0045071|GO:0045087|GO:0045869|GO:0048525|GO:0080111|GO:0005737|GO:0005737|GO:0030895|GO:0003723|GO:0003824|GO:0004126|GO:0008270|GO:0008270|GO:0016787|GO:0016814|GO:0046872			608993			NP_001006667 /// NP_660341	NM_001006666 /// NM_145298	NM_145298.5		GenBank	Consensus sequence		Homo sapiens	B4DGW8 /// F2YHL7 /// Q8IUX4	gb:NM_145298.5 /DB_XREF=gi:110225344 /GEN=APOBEC3F /TID=Hs.659809.2 /CNT=27 /FEA=FLmRNA /TIER=FL /STK=1 /LL=200316 /UG=Hs.659809 /DEF=Homo sapiens apolipoprotein B mRNA editing enzyme, catalytic polypeptide-like 3F (APOBEC3F), transcript variant 1, mRNA. /PROD=apolipoprotein B mRNA editing enzyme, catalyticpolypeptide-like 3F isoform a /FL=gb:NM_145298.5 gb:BC038808.1 /REP_ORG=H. sapiens		NM_145298 // Homo sapiens apolipoprotein B mRNA editing enzyme, catalytic polypeptide-like 3F (APOBEC3F), transcript variant 1, mRNA. // refseq // 11 // ---	Hs.659809.2	full length	Hs.659809	Hs.659809
11752318_a_at	0.01	2.711	BTN3A3	10384		0016020 // membrane // inferred from electronic annotation /// 0016021 // integral to membrane // inferred from electronic annotation		chr6:26440715-26453043 (+) // 84.48 // p22.2		This probe set was annotated using the Matching Probes based pipeline to a Entrez Gene identifier using 11 transcripts. // false // Matching Probes // A	AK291722 // gb // 8 // Cross Hyb Matching Probes /// BT007251 // gb // 1 // Cross Hyb Matching Probes	AB209581(11),AK301553(11),BC015815(11),ENST00000244519(11),ENST00000339789(11),ENST00000361232(11),ENST00000480110(11),NM_001242803(11),NM_006994(11),NM_197974(11),U90548(11)	Hs.167741	chr6p21.3	26453043	chr6	84.48	26440715	+		ENSG00000111801		butyrophilin, subfamily 3, member A3	Human Genome PrimeView Array		GO:0016020|GO:0016021	IPR003877 // SPla/RYanodine receptor SPRY // 2.4E-31 /// IPR003877 // SPla/RYanodine receptor SPRY // 2.1E-31 /// IPR003877 // SPla/RYanodine receptor SPRY // 2.2E-31 /// IPR013106 // Immunoglobulin V-set // 2.8E-13 /// IPR013106 // Immunoglobulin V-set // 1.5E-11 /// IPR013106 // Immunoglobulin V-set // 1.6E-11		613595			NP_001229732 /// NP_008925 /// NP_932078	NM_001242803 /// NM_006994 /// NM_197974	AK301553.1		GenBank	Consensus sequence		Homo sapiens	A8K6Q7 /// B4DWI7 /// C9J3Q8 /// C9J877 /// C9JNZ3 /// C9JPK0 /// C9JQT8 /// C9JUV8 /// C9JVU4 /// C9JZT5 /// D0FY33 /// E9PCP5 /// O00478 /// Q53FI5 /// Q53FK5 /// Q59F79	gb:AK301553.1 /DB_XREF=gi:194376975 /TID=Hs.167741.3 /CNT=1 /FEA=FLmRNA /TIER=FL /STK=1 /LL=10384 /UG_GENE=BTN3A3 /UG=Hs.167741 /UG_TITLE=Butyrophilin, subfamily 3, member A3 /DEF=Homo sapiens cDNA FLJ53225 complete cds, highly similar to Butyrophilin subfamily 3 member A3 precursor. /FL=gb:AK301553.1 /REP_ORG=H. sapiens		AB209581 // Homo sapiens mRNA for butyrophilin, subfamily 3, member A3 isoform b variant protein. // gb // 11 // --- /// AK301553 // Homo sapiens cDNA FLJ53225 complete cds, highly similar to Butyrophilin subfamily 3 member A3 precursor. // gb // 11 // --- /// BC015815 // Homo sapiens butyrophilin, subfamily 3, member A3, mRNA (cDNA clone MGC:10692 IMAGE:3677284), complete cds. // gb // 11 // ---…	Hs.167741.3	full length	Hs.167741	Hs.167741
11725240_at	0.053	2.696	RTP4	64108	0001580 // detection of chemical stimulus involved in sensory perception of bitter taste // inferred from direct assay /// 0006612 // protein targeting to membrane // inferred from direct assay	0005737 // cytoplasm // inferred from direct assay /// 0016020 // membrane // inferred from electronic annotation /// 0016021 // integral to membrane // inferred from electronic annotation	0005515 // protein binding // inferred from physical interaction	chr3:187086119-187089863 (+) // 71.47 // q27.3		This probe set was annotated using the Matching Probes based pipeline to a Entrez Gene identifier using 3 transcripts. // false // Matching Probes // A	AY562238 // gb // 8 // Cross Hyb Matching Probes /// GENSCAN00000021602 // ensembl // 8 // Cross Hyb Matching Probes	BC013161(11),ENST00000259030(11),NM_022147(11)	Hs.43388	chr3q27.3	187089863	chr3	71.47	187086119	+		ENSG00000136514		receptor (chemosensory) transporter protein 4	Human Genome PrimeView Array		GO:0001580|GO:0006612|GO:0005737|GO:0016020|GO:0016021|GO:0005515			609350			NP_071430	NM_022147	NM_022147.2		GenBank	Consensus sequence		Homo sapiens	Q96DX8	gb:NM_022147.2 /DB_XREF=gi:54607028 /GEN=RTP4 /TID=Hs.43388.1 /CNT=49 /FEA=FLmRNA /TIER=FL+Stack /STK=22 /LL=64108 /UG=Hs.43388 /DEF=Homo sapiens receptor (chemosensory) transporter protein 4 (RTP4), mRNA. /PROD=28kD interferon responsive protein /FL=gb:AY562238.1 gb:NM_022147.2 gb:BC013161.1 /REP_ORG=H. sapiens		BC013161 // Homo sapiens receptor (chemosensory) transporter protein 4, mRNA (cDNA clone MGC:21535 IMAGE:3919961), complete cds. // gb // 11 // --- /// ENST00000259030 // cdna:known chromosome:GRCh37:3:187086120:187089864:1 gene:ENSG00000136514 gene_biotype:protein_coding transcript_biotype:protein_coding // ensembl // 11 // --- /// NM_022147 // Homo sapiens receptor (chemosensory) transporter pr…	Hs.43388.1	full length	Hs.43388	Hs.43388
11736283_s_at	0.003	2.684	NKX3-1	4824	0001655 // urogenital system development // inferred from electronic annotation /// 0001656 // metanephros development // inferred from electronic annotation /// 0001756 // somitogenesis // inferred from electronic annotation /// 0001934 // positive regulation of protein phosphorylation // inferred from direct assay /// 0006351 // transcription, DNA-dependent // inferred from electronic annotatio…	0005622 // intracellular // inferred from direct assay /// 0005622 // intracellular // inferred from electronic annotation /// 0005634 // nucleus // inferred by curator /// 0005634 // nucleus // inferred from direct assay /// 0005634 // nucleus // non-traceable author statement /// 0005634 // nucleus // inferred from electronic annotation	0000976 // transcription regulatory region sequence-specific DNA binding // inferred from direct assay /// 0000983 // RNA polymerase II core promoter sequence-specific DNA binding transcription factor activity // inferred from electronic annotation /// 0000988 // protein binding transcription factor activity // inferred from direct assay /// 0001047 // core promoter binding // inferred from direc…	chr8:23536205-23540450 (-) // 97.29 // p21.2		This probe set was annotated using the Matching Probes based pipeline to a Entrez Gene identifier using 6 transcripts. // false // Matching Probes // A		AF247704(10),ENST00000300332(11),ENST00000380871(11),NM_001256339(11),NM_006167(11),NR_046072(11)	Hs.55999	chr8p21.2	23540450	chr8	97.29	23536205	-		ENSG00000167034		NK3 homeobox 1	Human Genome PrimeView Array		GO:0001655|GO:0001656|GO:0001756|GO:0001934|GO:0006351|GO:0006355|GO:0006355|GO:0006919|GO:0007275|GO:0007431|GO:0007431|GO:0007507|GO:0008284|GO:0008285|GO:0008285|GO:0008584|GO:0008633|GO:0010628|GO:0010628|GO:0010628|GO:0010629|GO:0010942|GO:0014068|GO:0030521|GO:0030850|GO:0033574|GO:0033574|GO:0035690|GO:0035907|GO:0043280|GO:0043491|GO:0043491|GO:0043569|GO:0043569|GO:0045860|GO:0045892|GO:…	IPR001356 // Homeodomain // 4.6E-25 /// IPR001356 // Homeodomain // 3.2E-25		602041			NP_001243268 /// NP_006158	NM_001256339 /// NM_006167 /// NR_046072	CB853124		GenBank	Consensus sequence		Homo sapiens	Q99801	gb:CB853124 /DB_XREF=gi:30048262 /DB_XREF=UI-CF-FN0-afq-a-06-0-UI.s1 /CLONE=UI-CF-FN0-afq-a-06-0-UI /TID=Hs.55999.1 /CNT=110 /FEA=FLmRNA /TIER=Stack /STK=8 /LL=4824 /UG_GENE=NKX3-1 /UG=Hs.55999 /UG_TITLE=NK3 homeobox 1 /FL=gb:BC074863.2 gb:AF247704.1 gb:BC074864.2 gb:U91540.1 gb:AF249672.1 gb:AF249670.1 gb:U80669.1 gb:NM_006167.3 /REP_ORG=H. sapiens		AF247704 // Homo sapiens homeobox protein NKX3.1 mRNA, complete cds. // gb // 10 // --- /// ENST00000300332 // cdna:known chromosome:GRCh37:8:23536206:23540402:-1 gene:ENSG00000167034 gene_biotype:protein_coding transcript_biotype:protein_coding // ensembl // 11 // --- /// ENST00000380871 // cdna:known chromosome:GRCh37:8:23536206:23540440:-1 gene:ENSG00000167034 gene_biotype:protein_coding trans…	Hs.55999.1	full length	Hs.55999	Hs.55999
11726479_a_at	0.048	2.663	MX2	4600	0006184 // GTP catabolic process // traceable author statement /// 0006184 // GTP catabolic process // inferred from electronic annotation /// 0006952 // defense response // traceable author statement /// 0009615 // response to virus // inferred from electronic annotation /// 0019221 // cytokine-mediated signaling pathway // traceable author statement /// 0060337 // type I interferon-mediated sig…	0005634 // nucleus // inferred from direct assay /// 0005634 // nucleus // traceable author statement /// 0005737 // cytoplasm // inferred from direct assay /// 0005737 // cytoplasm // inferred from electronic annotation /// 0005737 // cytoplasm // traceable author statement /// 0005829 // cytosol // traceable author statement	0000166 // nucleotide binding // inferred from electronic annotation /// 0003924 // GTPase activity // inferred from electronic annotation /// 0003924 // GTPase activity // traceable author statement /// 0005525 // GTP binding // inferred from electronic annotation	chr21:42741816-42780869 (+) // 91.78 // q22.3		This probe set was annotated using the Matching Probes based pipeline to a Entrez Gene identifier using 8 transcripts. // false // Matching Probes // A	BC035293 // gb // 5 // Cross Hyb Matching Probes	AK122952(11),AK127895(11),ENST00000330714(11),ENST00000398632(11),ENST00000482953(11),M30818(11),M33883(11),NM_002463(11)	Hs.926	chr21q22.3	42780869	chr21	91.78	42741816	+		ENSG00000183486		myxovirus (influenza virus) resistance 2 (mouse)	Human Genome PrimeView Array		GO:0006184|GO:0006184|GO:0006952|GO:0009615|GO:0019221|GO:0060337|GO:0005634|GO:0005634|GO:0005737|GO:0005737|GO:0005737|GO:0005829|GO:0000166|GO:0003924|GO:0003924|GO:0005525	IPR000375 // Dynamin central domain // 1.2E-94 /// IPR001401 // Dynamin, GTPase domain // 2.4E-51 /// IPR003130 // Dynamin GTPase effector // 3.8E-27 /// IPR003130 // Dynamin GTPase effector // 1.1E-28		147890			NP_002454	NM_002463	NM_002463.1		GenBank	Consensus sequence		Homo sapiens	A8MXI7 /// B7Z5D3 /// C9J9T4 /// C9JEL4 /// C9JS04 /// C9JZQ9 /// H0YIX6 /// P20592	gb:NM_002463.1 /DB_XREF=gi:11342663 /GEN=MX2 /TID=Hs.926.1 /CNT=61 /FEA=FLmRNA /TIER=FL+Stack /STK=18 /LL=4600 /UG=Hs.926 /DEF=Homo sapiens myxovirus (influenza virus) resistance 2 (mouse) (MX2), mRNA. /PROD=myxovirus resistance protein 2 /FL=gb:BC035293.1 gb:M30818.1 gb:M33883.1 gb:NM_002463.1 /REP_ORG=H. sapiens		AK122952 // Homo sapiens cDNA FLJ16669 fis, clone THYMU3000306, highly similar to INTERFERON-REGULATED RESISTANCE GTP-BINDING PROTEIN MXB. // gb // 11 // --- /// AK127895 // Homo sapiens cDNA FLJ46001 fis, clone SMINT2011406, highly similar to Interferon-regulated resistance GTP-binding protein MxB. // gb // 11 // --- /// ENST00000330714 // cdna:known chromosome:GRCh37:21:42733870:42780870:1 gene…	Hs.926.1	full length	Hs.926	Hs.926
11732267_s_at	0.004	2.662	SNX6	58533	0006810 // transport // inferred from electronic annotation /// 0006886 // intracellular protein transport // inferred from mutant phenotype /// 0006886 // intracellular protein transport // non-traceable author statement /// 0007154 // cell communication // inferred from electronic annotation /// 0007175 // negative regulation of epidermal growth factor-activated receptor activity // non-traceab…	0005622 // intracellular // inferred from mutant phenotype /// 0005622 // intracellular // non-traceable author statement /// 0005634 // nucleus // inferred from electronic annotation /// 0005737 // cytoplasm // inferred from direct assay /// 0005737 // cytoplasm // inferred from electronic annotation /// 0005768 // endosome // inferred from electronic annotation /// 0016020 // membrane // inferr…	0005515 // protein binding // inferred from physical interaction /// 0008289 // lipid binding // inferred from electronic annotation /// 0035091 // phosphatidylinositol binding // inferred from electronic annotation /// 0042803 // protein homodimerization activity // inferred from physical interaction	chr14:35030617-35099360 (-) // 93.12 // q13.1		This probe set was annotated using the Matching Probes based pipeline to a Entrez Gene identifier using 14 transcripts. // false // Matching Probes // A		AF109364(11),AF121856(11),AK124315(11),AK292250(11),AK296213(11),BC001798(11),ENST00000355110(11),ENST00000362031(11),ENST00000396526(11),ENST00000396534(11),ENST00000556162(11),NM_021249(11),NM_152233(11),U83194(11)	Hs.583855	chr14q13.1	35099360	chr14	93.12	35030617	-		ENSG00000129515		sorting nexin 6	Human Genome PrimeView Array		GO:0006810|GO:0006886|GO:0006886|GO:0007154|GO:0007175|GO:0015031|GO:0030512|GO:0042147|GO:0045892|GO:0005622|GO:0005622|GO:0005634|GO:0005737|GO:0005737|GO:0005768|GO:0016020|GO:0030659|GO:0031410|GO:0031901|GO:0031901|GO:0005515|GO:0008289|GO:0035091|GO:0042803	IPR001683 // Phox homologous domain // 2.0E-22 /// IPR004148 // BAR domain // 2.9E-10 /// IPR004148 // BAR domain // 7.4E-11 /// IPR004148 // BAR domain // 3.0E-10 /// IPR015404 // Vps5 C-terminal // 1.0E-18 /// IPR015404 // Vps5 C-terminal // 3.2E-18 /// IPR015404 // Vps5 C-terminal // 1.1E-18		606098			NP_067072 /// NP_689419	NM_021249 /// NM_152233	AK292250.1		GenBank	Consensus sequence		Homo sapiens	A8K885 /// B4DJS7 /// C0H5W9 /// G3V2U1 /// G3V4Z5 /// G3V589 /// G3V5U2 /// G3V5X9 /// H0YJF8 /// Q5QTQ6 /// Q9UNH7	gb:AK292250.1 /DB_XREF=gi:158257931 /TID=Hs.583855.1 /CNT=85 /FEA=FLmRNA /TIER=FL+Stack /STK=6 /LL=58533 /UG_GENE=SNX6 /UG=Hs.583855 /UG_TITLE=Sorting nexin 6 /DEF=Homo sapiens cDNA FLJ77179 complete cds, highly similar to Homo sapiens sorting nexin 6 (SNX6) mRNA. /FL=gb:AF121856.1 gb:AK292250.1 gb:NM_152233.2 /REP_ORG=H. sapiens		AF109364 // Homo sapiens MSTP010 mRNA, complete cds. // gb // 11 // --- /// AF121856 // Homo sapiens sorting nexin 6 (SNX6) mRNA, complete cds. // gb // 11 // --- /// AK124315 // Homo sapiens cDNA FLJ42324 fis, clone TRACH2025379. // gb // 11 // --- /// AK292250 // Homo sapiens cDNA FLJ77179 complete cds, highly similar to Homo sapiens sorting nexin 6 (SNX6) mRNA. // gb // 11 // --- /// AK296213 …	Hs.583855.1	full length	Hs.356647	Hs.356647
11733754_a_at	0.128	2.655	PLEKHA4	57664		0005737 // cytoplasm // inferred from electronic annotation /// 0016020 // membrane // inferred from electronic annotation	0005543 // phospholipid binding // inferred from electronic annotation /// 0005545 // 1-phosphatidylinositol binding // non-traceable author statement /// 0008289 // lipid binding // inferred from electronic annotation	chr19:49340354-49371866 (-) // 88.95 // q13.33		This probe set was annotated using the Matching Probes based pipeline to a Entrez Gene identifier using 8 transcripts. // false // Matching Probes // A	GENSCAN00000029291 // ensembl // 6 // Cross Hyb Matching Probes	AB208908(11),AY007233(11),BC024157(11),BC064601(11),ENST00000263265(11),ENST00000355496(11),NM_001161354(11),NM_020904(11)	Hs.9469	chr19q13.33	49371866	chr19	88.95	49340354	-		ENSG00000105559		pleckstrin homology domain containing, family A (phosphoinositide binding specific) member 4	Human Genome PrimeView Array		GO:0005737|GO:0016020|GO:0005543|GO:0005545|GO:0008289	IPR001849 // Pleckstrin homology domain // 1.3E-18 /// IPR001849 // Pleckstrin homology domain // 8.3E-19		607769			NP_001154826 /// NP_065955	NM_001161354 /// NM_020904	NM_020904.1		GenBank	Consensus sequence		Homo sapiens	Q59H51 /// Q9H4M7	gb:NM_020904.1 /DB_XREF=gi:10190743 /GEN=PLEKHA4 /TID=Hs.9469.1 /CNT=10 /FEA=FLmRNA /TIER=FL /STK=5 /LL=57664 /UG=Hs.9469 /DEF=Homo sapiens pleckstrin homology domain containing, family A (phosphoinositide binding specific) member 4 (PLEKHA4), mRNA. /PROD=pleckstrin homology domain containing, family A(phosphoinositide binding specific) member 4 /FL=gb:AY007233.1 gb:BC024157.2 gb:NM_020904.1 /REP…		AB208908 // Homo sapiens mRNA for Pleckstrin homology domain-containing protein family A member 4 variant protein. // gb // 11 // --- /// AY007233 // Homo sapiens phosphoinositol 3-phosphate binding protein-1 (PEPP1) mRNA, complete cds. // gb // 11 // --- /// BC024157 // Homo sapiens pleckstrin homology domain containing, family A (phosphoinositide binding specific) member 4, mRNA (cDNA clone MGC…	Hs.9469.1	full length	Hs.9469	Hs.9469
11733885_a_at	0.047	2.654	TRIM25	7706	0006355 // regulation of transcription, DNA-dependent // traceable author statement /// 0009615 // response to virus // inferred from electronic annotation /// 0016567 // protein ubiquitination // inferred from electronic annotation /// 0032480 // negative regulation of type I interferon production // traceable author statement /// 0044419 // interspecies interaction between organisms // inferred…	0005634 // nucleus // inferred from direct assay /// 0005730 // nucleolus // inferred from direct assay /// 0005737 // cytoplasm // inferred from direct assay /// 0005737 // cytoplasm // inferred from electronic annotation /// 0005829 // cytosol // traceable author statement /// 0030054 // cell junction // inferred from direct assay	0003700 // sequence-specific DNA binding transcription factor activity // traceable author statement /// 0004842 // ubiquitin-protein ligase activity // inferred from electronic annotation /// 0005515 // protein binding // inferred from physical interaction /// 0008270 // zinc ion binding // inferred from electronic annotation /// 0016874 // ligase activity // inferred from electronic annotation …	chr17:54965269-54991423 (-) // 84.71 // q22		This probe set was annotated using the Matching Probes based pipeline to a Entrez Gene identifier using 8 transcripts. // false // Matching Probes // A	GENSCAN00000000845 // ensembl // 5 // Cross Hyb Matching Probes /// ENST00000574826 // ensembl // 11 // Negative Strand Matching Probes	AK310720(11),BC016924(11),BC042541(11),D21205(11),ENST00000316881(11),ENST00000537230(11),ENST00000572021(11),NM_005082(11)	Hs.528952	chr17q23.2	54991423	chr17	84.71	54965269	-	EC:6.3.2.19 /// EC:6.3.2.n3	ENSG00000121060		tripartite motif containing 25	Human Genome PrimeView Array		GO:0006355|GO:0009615|GO:0016567|GO:0032480|GO:0044419|GO:0045087|GO:0045087|GO:0005634|GO:0005730|GO:0005737|GO:0005737|GO:0005829|GO:0030054|GO:0003700|GO:0004842|GO:0005515|GO:0008270|GO:0016874|GO:0016881|GO:0046872	IPR003877 // SPla/RYanodine receptor SPRY // 1.1E-20 /// IPR018957 // Zinc finger, C3HC4 RING-type // 3.9E-11		600453			NP_005073	NM_005082	BC042541.1		GenBank	Consensus sequence		Homo sapiens	I3L2W4 /// Q14258 /// Q59GW5	gb:BC042541.1 /DB_XREF=gi:27769297 /GEN=TRIM25 /TID=Hs.528952.1 /CNT=275 /FEA=FLmRNA /TIER=FL /STK=4 /LL=7706 /UG=Hs.528952 /DEF=Homo sapiens tripartite motif-containing 25, mRNA (cDNA clone MGC:17069 IMAGE:4338818), complete cds. /PROD=tripartite motif-containing 25 /FL=gb:BC042541.1 gb:BC016924.1 gb:NM_005082.4 /REP_ORG=H. sapiens		AK310720 // Homo sapiens cDNA, FLJ17762. // gb_htc // 11 // --- /// BC016924 // Homo sapiens tripartite motif-containing 25, mRNA (cDNA clone MGC:21231 IMAGE:4419084), complete cds. // gb // 11 // --- /// BC042541 // Homo sapiens tripartite motif-containing 25, mRNA (cDNA clone MGC:17069 IMAGE:4338818), complete cds. // gb // 11 // --- /// D21205 // Homo sapiens efp mRNA for estrogen responsive f…	Hs.528952.1	full length	Hs.528952	Hs.528952
11732110_a_at	0.024	2.651	IL4I1	259307	0009072 // aromatic amino acid family metabolic process // inferred from electronic annotation /// 0055114 // oxidation-reduction process // inferred from electronic annotation	0005764 // lysosome // inferred from electronic annotation /// 0031965 // nuclear membrane // inferred from direct assay /// 0043231 // intracellular membrane-bounded organelle // inferred from direct assay	0001716 // L-amino-acid oxidase activity // inferred from electronic annotation /// 0016491 // oxidoreductase activity // inferred from electronic annotation	chr19:50392749-50433306 (-) // 98.35 // q13.33		This probe set was annotated using the Matching Probes based pipeline to a Entrez Gene identifier using 15 transcripts. // false // Matching Probes // A		AF293462(11),AY358933(11),BC064378(11),BC090852(11),BC131625(11),DQ079587(11),DQ079588(11),DQ079589(11),ENST00000341114(11),ENST00000391826(11),NM_001258017(11),NM_001258018(11),NM_152899(11),NM_172374(11),NR_047577(11)	Hs.574492	chr19q13.3-q13.4	50433306	chr19	98.35	50392749	-	EC:1.4.3.2	ENSG00000104951		interleukin 4 induced 1	Human Genome PrimeView Array		GO:0009072|GO:0055114|GO:0005764|GO:0031965|GO:0043231|GO:0001716|GO:0016491	IPR001327 // Pyridine nucleotide-disulphide oxidoreductase, NAD-binding domain // 7.1E-9 /// IPR001327 // Pyridine nucleotide-disulphide oxidoreductase, NAD-binding domain // 6.8E-9 /// IPR002937 // Amine oxidase // 7.6E-83 /// IPR002937 // Amine oxidase // 6.7E-83 /// IPR002938 // Monooxygenase, FAD-binding // 3.4E-8 /// IPR002938 // Monooxygenase, FAD-binding // 3.2E-8 /// IPR003953 // FAD bind…		609742			NP_001244946 /// NP_001244947 /// NP_690863 /// NP_758962	NM_001258017 /// NM_001258018 /// NM_152899 /// NM_172374 /// NR_047577	NM_172374.1		GenBank	Consensus sequence		Homo sapiens	A2RRH1 /// Q1WMJ3 /// Q96RQ9	gb:NM_172374.1 /DB_XREF=gi:27477088 /GEN=IL4I1 /TID=Hs.574492.1 /CNT=24 /FEA=FLmRNA /TIER=FL+Stack /STK=7 /LL=23636 /UG=Hs.574492 /DEF=Homo sapiens interleukin 4 induced 1 (IL4I1), transcript variant 2, mRNA. /PROD=interleukin 4 induced 1 isoform 2 /FL=gb:BC131625.1 gb:NM_172374.1 /REP_ORG=H. sapiens		AF293462 // Homo sapiens interleukin-4 induced gene-1 protein (FIG1) mRNA, complete cds. // gb // 11 // --- /// AK074097 // Homo sapiens mRNA for FLJ00168 protein. // gb // 11 // --- /// AY358933 // Homo sapiens clone DNA60764 FIG-1 (UNQ636) mRNA, complete cds. // gb // 11 // --- /// BC064378 // Homo sapiens interleukin 4 induced 1, mRNA (cDNA clone MGC:70448 IMAGE:5725335), complete cds. // gb /…	Hs.574492.1
11749467_a_at	0.13	2.645	PRKDC	5591	0000723 // telomere maintenance // inferred from electronic annotation /// 0001756 // somitogenesis // inferred from electronic annotation /// 0002326 // B cell lineage commitment // inferred from electronic annotation /// 0002328 // pro-B cell differentiation // inferred from electronic annotation /// 0002360 // T cell lineage commitment // inferred from electronic annotation /// 0006281 // DNA …	0005634 // nucleus // inferred from electronic annotation /// 0005654 // nucleoplasm // traceable author statement /// 0005667 // transcription factor complex // inferred from direct assay /// 0005730 // nucleolus // inferred from electronic annotation /// 0005958 // DNA-dependent protein kinase-DNA ligase 4 complex // inferred from direct assay /// 0070419 // nonhomologous end joining complex //…	0000166 // nucleotide binding // inferred from electronic annotation /// 0003677 // DNA binding // inferred from electronic annotation /// 0004672 // protein kinase activity // traceable author statement /// 0004674 // protein serine/threonine kinase activity // inferred from direct assay /// 0004674 // protein serine/threonine kinase activity // inferred from electronic annotation /// 0004677 //…	chr8:48685675-48872696 (-) // 99.8 // q11.21		This probe set was annotated using the Matching Probes based pipeline to a Entrez Gene identifier using 9 transcripts. // false // Matching Probes // A		AK296833(11),ENST00000314191(11),ENST00000338368(11),ENST00000518216(11),ENST00000523565(11),NM_001081640(11),NM_006904(11),U34994(11),U47077(11)	Hs.491682	chr8q11	48872696	chr8	99.8	48685675	-	EC:2.7.11.1	ENSG00000253729		protein kinase, DNA-activated, catalytic polypeptide	Human Genome PrimeView Array		GO:0000723|GO:0001756|GO:0002326|GO:0002328|GO:0002360|GO:0006281|GO:0006281|GO:0006302|GO:0006302|GO:0006303|GO:0006303|GO:0006310|GO:0006464|GO:0006468|GO:0006915|GO:0006974|GO:0007420|GO:0007507|GO:0010332|GO:0016310|GO:0018105|GO:0030098|GO:0031648|GO:0032869|GO:0033077|GO:0033152|GO:0033153|GO:0035234|GO:0043065|GO:0045944|GO:0005634|GO:0005654|GO:0005667|GO:0005730|GO:0005958|GO:0070419|GO:…	IPR000403 // Phosphatidylinositol 3-/4-kinase, catalytic domain // 1.5E-63 /// IPR000403 // Phosphatidylinositol 3-/4-kinase, catalytic domain // 2.4E-55 /// IPR003151 // PIK-related kinase, FAT // 1.6E-73 /// IPR003152 // PIK-related kinase, FATC // 7.1E-12 /// IPR003152 // PIK-related kinase, FATC // 7.0E-12 /// IPR012582 // NUC194 // 5.8E-175 /// IPR012582 // NUC194 // 5.7E-175		600899	Cell_cycle_KEGG // GenMAPP		NP_001075109 /// NP_008835	NM_001081640 /// NM_006904	AK296833.1		GenBank	Consensus sequence		Homo sapiens	B4DL41 /// E7EUY0 /// F5GX40 /// H0YG84 /// P78527	gb:AK296833.1 /DB_XREF=gi:194384485 /TID=Hs.491682.3 /CNT=4 /FEA=FLmRNA /TIER=FL /STK=1 /LL=5591 /UG_GENE=PRKDC /UG=Hs.491682 /UG_TITLE=Protein kinase, DNA-activated, catalytic polypeptide /DEF=Homo sapiens cDNA FLJ57825 complete cds, highly similar to DNA-dependent protein kinase catalytic subunit (EC 2.7.11.1). /FL=gb:AK296833.1 /REP_ORG=H. sapiens		AK296833 // Homo sapiens cDNA FLJ57825 complete cds, highly similar to DNA-dependent protein kinase catalytic subunit (EC 2.7.11.1). // gb // 11 // --- /// ENST00000314191 // cdna:known chromosome:GRCh37:8:48685669:48872743:-1 gene:ENSG00000253729 gene_biotype:protein_coding transcript_biotype:protein_coding // ensembl // 11 // --- /// ENST00000338368 // cdna:known chromosome:GRCh37:8:48685669:48…	Hs.491682.3	full length	Hs.491682	Hs.491682
11748784_a_at	0.023	2.636	BBS4	585	0000226 // microtubule cytoskeleton organization // inferred from sequence or structural similarity /// 0000226 // microtubule cytoskeleton organization // inferred from electronic annotation /// 0001843 // neural tube closure // inferred from sequence or structural similarity /// 0001843 // neural tube closure // inferred from electronic annotation /// 0001895 // retina homeostasis // inferred f…	0000242 // pericentriolar material // inferred from direct assay /// 0005622 // intracellular // inferred from sequence or structural similarity /// 0005634 // nucleus // inferred from genetic interaction /// 0005737 // cytoplasm // inferred from direct assay /// 0005737 // cytoplasm // inferred from electronic annotation /// 0005813 // centrosome // inferred from direct assay /// 0005813 // cent…	0003777 // microtubule motor activity // inferred from mutant phenotype /// 0005515 // protein binding // inferred from physical interaction /// 0034452 // dynactin binding // inferred from direct assay /// 0043014 // alpha-tubulin binding // inferred from direct assay /// 0048487 // beta-tubulin binding // inferred from direct assay	chr15:72978547-73030165 (+) // 99.84 // q24.1		This probe set was annotated using the Matching Probes based pipeline to a Entrez Gene identifier using 17 transcripts. // false // Matching Probes // A	ENST00000568535 // ensembl // 7 // Cross Hyb Matching Probes /// AF090947 // gb // 11 // Negative Strand Matching Probes	AF359281(11),AK298922(11),AK303706(11),AY457143(11),BC027624(11),ENST00000268057(11),ENST00000395205(11),ENST00000539603(11),ENST00000542334(11),ENST00000562084(9),ENST00000566197(9),ENST00000566400(11),ENST00000567279(11),NM_001252678(11),NM_033028(11),NR_045565(11),NR_045566(11)	Hs.208681	chr15q22.3-q23	73030165	chr15	99.84	72978547	+		ENSG00000140463		Bardet-Biedl syndrome 4	Human Genome PrimeView Array		GO:0000226|GO:0000226|GO:0001843|GO:0001843|GO:0001895|GO:0001895|GO:0001947|GO:0003085|GO:0007286|GO:0007286|GO:0007601|GO:0007608|GO:0007608|GO:0010629|GO:0016358|GO:0016358|GO:0019216|GO:0019216|GO:0021756|GO:0021756|GO:0021766|GO:0021766|GO:0021987|GO:0021987|GO:0030534|GO:0030534|GO:0032099|GO:0032402|GO:0032465|GO:0033205|GO:0033210|GO:0033365|GO:0033365|GO:0034454|GO:0035058|GO:0035058|GO:…	IPR001440 // Tetratricopeptide TPR-1 // 1.9E-9 /// IPR001440 // Tetratricopeptide TPR-1 // 2.3E-8 /// IPR001440 // Tetratricopeptide TPR-1 // 1.9E-9 /// IPR001440 // Tetratricopeptide TPR-1 // 2.3E-8 /// IPR001440 // Tetratricopeptide TPR-1 // 1.9E-9 /// IPR001440 // Tetratricopeptide TPR-1 // 2.2E-8 /// IPR001440 // Tetratricopeptide TPR-1 // 3.4E-8 /// IPR001440 // Tetratricopeptide TPR-1 // 6.…		209900 /// 600374			NP_001239607 /// NP_149017	NM_001252678 /// NM_033028 /// NR_045565 /// NR_045566	AK298922.1		GenBank	Consensus sequence		Homo sapiens	B2RB60 /// B4DQR5 /// B4E178 /// B7Z7L8 /// F5H7I8 /// H3BN76 /// H3BPP7 /// H3BQV7 /// H3BRY9 /// H3BSE2 /// H3BSL2 /// H3BU58 /// H3BUQ7 /// H3BUU1 /// H3BV56 /// Q96RK4	gb:AK298922.1 /DB_XREF=gi:194386433 /TID=Hs.208681.3 /CNT=5 /FEA=FLmRNA /TIER=FL /STK=1 /LL=585 /UG_GENE=BBS4 /UG=Hs.208681 /UG_TITLE=Bardet-Biedl syndrome 4 /DEF=Homo sapiens cDNA FLJ51945 complete cds, highly similar to Bardet-Biedl syndrome 4 protein. /FL=gb:AK298922.1 /REP_ORG=H. sapiens		AF359281 // Homo sapiens Bardet-Biedl syndrome type 4 mRNA, complete cds. // gb // 11 // --- /// AK298922 // Homo sapiens cDNA FLJ51945 complete cds, highly similar to Bardet-Biedl syndrome 4 protein. // gb // 11 // --- /// AK303706 // Homo sapiens cDNA FLJ52386 complete cds, highly similar to Bardet-Biedl syndrome 4 protein. // gb // 11 // --- /// AY457143 // Homo sapiens Bardet-Biedl syndrome 4…	Hs.208681.3	full length	Hs.208681	Hs.208681
11728899_a_at	0.015	2.629	ARHGAP6	395	0007015 // actin filament organization // inferred from electronic annotation /// 0007165 // signal transduction // inferred from electronic annotation /// 0007202 // activation of phospholipase C activity // inferred from direct assay /// 0007264 // small GTPase mediated signal transduction // traceable author statement /// 0007266 // Rho protein signal transduction // non-traceable author state…	0005622 // intracellular // inferred from electronic annotation /// 0005737 // cytoplasm // inferred from mutant phenotype /// 0005737 // cytoplasm // inferred from electronic annotation /// 0005829 // cytosol // traceable author statement /// 0005884 // actin filament // non-traceable author statement /// 0015629 // actin cytoskeleton // inferred from sequence or structural similarity /// 001562…	0005070 // SH3/SH2 adaptor activity // traceable author statement /// 0005096 // GTPase activator activity // inferred from electronic annotation /// 0005100 // Rho GTPase activator activity // inferred from sequence or structural similarity /// 0005100 // Rho GTPase activator activity // inferred from electronic annotation /// 0016004 // phospholipase activator activity // inferred from direct a…	chrX:11155663-11683821 (-) // 97.51 // p22.2		This probe set was annotated using the Matching Probes based pipeline to a Entrez Gene identifier using 15 transcripts. // false // Matching Probes // A		AB208792(11),AF022212(11),AF117067(11),AF177663(11),AK293078(11),AK297747(11),BC035785(11),BC150635(11),ENST00000303025(11),ENST00000337414(11),ENST00000380736(11),ENST00000489330(11),ENST00000495242(11),NM_013423(11),NM_013427(11)	Hs.435291	chrXp22.3	11683821	chrX	97.51	11155663	-		ENSG00000047648		Rho GTPase activating protein 6	Human Genome PrimeView Array		GO:0007015|GO:0007165|GO:0007202|GO:0007264|GO:0007266|GO:0007266|GO:0010518|GO:0030041|GO:0032321|GO:0032321|GO:0043087|GO:0043087|GO:0043547|GO:0048041|GO:0051056|GO:0051497|GO:0051895|GO:0005622|GO:0005737|GO:0005737|GO:0005829|GO:0005884|GO:0015629|GO:0015629|GO:0005070|GO:0005096|GO:0005100|GO:0005100|GO:0016004|GO:0017124|GO:0043274	IPR000198 // Rho GTPase-activating protein domain // 7.6E-52 /// IPR000198 // Rho GTPase-activating protein domain // 1.1E-51 /// IPR000198 // Rho GTPase-activating protein domain // 6.3E-52		300118			NP_006116 /// NP_038267 /// NP_038286	NM_001174 /// NM_006125 /// NM_013422 /// NM_013423 /// NM_013427	AK297747.1		GenBank	Consensus sequence		Homo sapiens	A8KAL3 /// B4DN07 /// B4DN35 /// B7Z8H7 /// H7BYE6 /// O43182 /// Q59HG6	gb:AK297747.1 /DB_XREF=gi:194387465 /TID=Hs.435291.1 /CNT=45 /FEA=FLmRNA /TIER=FL /STK=1 /LL=395 /UG_GENE=ARHGAP6 /UG=Hs.435291 /UG_TITLE=Rho GTPase activating protein 6 /DEF=Homo sapiens cDNA FLJ57853 complete cds, highly similar to Rho-GTPase-activating protein 6. /FL=gb:AK293078.1 gb:NM_013427.2 gb:AF117067.1 gb:BC150635.1 gb:AK297747.1 /REP_ORG=H. sapiens		AB208792 // Homo sapiens mRNA for Rho GTPase activating protein 6 isoform 1 variant protein. // gb // 11 // --- /// AF022212 // Homo sapiens Rho GTPase activating protein 6 isoform 2 (ARHGAP6) mRNA, alternatively spliced, complete cds. // gb // 11 // --- /// AF117067 // Homo sapiens rho-type GTPase-activating protein isoform 3 (ARHGAP6) mRNA, complete cds. // gb // 11 // --- /// AF177663 // Homo …	Hs.435291.1	full length	Hs.435291	Hs.435291
11731657_s_at	0.02	2.628	VAV3	10451	0001525 // angiogenesis // inferred from electronic annotation /// 0006906 // vesicle fusion // inferred from electronic annotation /// 0006915 // apoptotic process // traceable author statement /// 0006974 // response to DNA damage stimulus // inferred from mutant phenotype /// 0007229 // integrin-mediated signaling pathway // inferred from electronic annotation /// 0007264 // small GTPase media…	0005622 // intracellular // inferred from electronic annotation /// 0005737 // cytoplasm // inferred from electronic annotation /// 0005829 // cytosol // traceable author statement /// 0005886 // plasma membrane // inferred from electronic annotation	0005070 // SH3/SH2 adaptor activity // traceable author statement /// 0005085 // guanyl-nucleotide exchange factor activity // inferred from electronic annotation /// 0005089 // Rho guanyl-nucleotide exchange factor activity // inferred from electronic annotation /// 0005096 // GTPase activator activity // traceable author statement /// 0005154 // epidermal growth factor receptor binding // infer…	chr1:108113781-108231141 (-) // 99.74 // p13.3		This probe set was annotated using the Matching Probes based pipeline to a Entrez Gene identifier using 4 transcripts. // false // Matching Probes // A		AF067817(11),ENST00000370056(11),NM_001079874(11),NM_006113(11)	Hs.267659	chr1p13.3	108231141	chr1	99.74	108113781	-		ENSG00000134215		vav 3 guanine nucleotide exchange factor	Human Genome PrimeView Array		GO:0001525|GO:0006906|GO:0006915|GO:0006974|GO:0007229|GO:0007264|GO:0007264|GO:0007596|GO:0008624|GO:0016477|GO:0030031|GO:0030032|GO:0030168|GO:0030890|GO:0035023|GO:0035556|GO:0042493|GO:0043087|GO:0043547|GO:0043552|GO:0045785|GO:0048011|GO:0050853|GO:0051056|GO:0005622|GO:0005737|GO:0005829|GO:0005886|GO:0005070|GO:0005085|GO:0005089|GO:0005096|GO:0005154|GO:0005515|GO:0005543|GO:0030676|GO:…	IPR000219 // Dbl homology (DH) domain // 5.5E-43 /// IPR000980 // SH2 domain // 3.8E-19 /// IPR001452 // Src homology-3 domain // 9.0E-17 /// IPR001715 // Calponin homology domain // 3.2E-16 /// IPR001849 // Pleckstrin homology domain // 2.8E-11 /// IPR002219 // Protein kinase C-like, phorbol ester/diacylglycerol binding // 1.6E-12 /// IPR011511 // Variant SH3 // 1.3E-14 /// IPR011511 // Variant …		605541	Integrin-mediated_cell_adhesion_KEGG // GenMAPP		NP_001073343 /// NP_006104	NM_001079874 /// NM_006113	NM_001079874.1		GenBank	Consensus sequence		Homo sapiens	B4DHL6 /// B4DU29 /// B7Z3Z5 /// E9PMJ5 /// F5GXH7 /// H0YCG7 /// H0YDG2 /// H9KV67 /// Q9UKW4	gb:NM_001079874.1 /DB_XREF=gi:120432041 /GEN=VAV3 /TID=Hs.267659.1 /CNT=40 /FEA=FLmRNA /TIER=FL+Stack /STK=7 /LL=10451 /UG=Hs.267659 /DEF=Homo sapiens vav 3 guanine nucleotide exchange factor (VAV3), transcript variant 2, mRNA. /PROD=vav 3 guanine nucleotide exchange factor isoform2 /FL=gb:AK316295.1 gb:NM_001079874.1 gb:AK304088.1 /REP_ORG=H. sapiens		AF067817 // Homo sapiens VAV-3 protein mRNA, complete cds. // gb // 11 // --- /// ENST00000370056 // cdna:known chromosome:GRCh37:1:108113782:108507766:-1 gene:ENSG00000134215 gene_biotype:protein_coding transcript_biotype:protein_coding // ensembl // 11 // --- /// NM_001079874 // Homo sapiens vav 3 guanine nucleotide exchange factor (VAV3), transcript variant 2, mRNA. // refseq // 11 // --- /// …	Hs.267659.1	full length	Hs.267659	Hs.267659
11738316_a_at	0.085	2.626	GRK4	2868	0002029 // desensitization of G-protein coupled receptor protein signaling pathway // inferred from electronic annotation /// 0002031 // G-protein coupled receptor internalization // inferred from electronic annotation /// 0006468 // protein phosphorylation // inferred from electronic annotation /// 0007165 // signal transduction // inferred from electronic annotation /// 0008277 // regulation of…	0005737 // cytoplasm // inferred from electronic annotation /// 0005829 // cytosol // inferred from electronic annotation /// 0005938 // cell cortex // inferred from electronic annotation /// 0030425 // dendrite // inferred from electronic annotation /// 0043025 // neuronal cell body // inferred from electronic annotation	0000166 // nucleotide binding // inferred from electronic annotation /// 0004672 // protein kinase activity // inferred from electronic annotation /// 0004674 // protein serine/threonine kinase activity // inferred from electronic annotation /// 0004703 // G-protein coupled receptor kinase activity // inferred from electronic annotation /// 0004872 // receptor activity // inferred from electronic…	chr4:2965342-3042474 (+) // 95.82 // p16.3		This probe set was annotated using the Matching Probes based pipeline to a Entrez Gene identifier using 12 transcripts. // false // Matching Probes // A	GENSCAN00000031611 // ensembl // 7 // Cross Hyb Matching Probes /// ENST00000505271 // ensembl // 4 // Cross Hyb Matching Probes /// ENST00000509545 // ensembl // 4 // Cross Hyb Matching Probes /// ENST00000511827 // ensembl // 8 // Cross Hyb Matching Probes /// ENST00000504308 // ensembl // 4 // Cross Hyb Matching Probes	AK292390(11),BC117320(10),ENST00000345167(11),ENST00000398051(11),ENST00000398052(11),ENST00000504933(11),NM_001004056(11),NM_001004057(11),NM_182982(11),U33054(11),U33055(11),U33056(11)	Hs.32959	chr4p16.3	3042474	chr4	95.82	2965342	+	EC:2.7.11.16	ENSG00000125388		G protein-coupled receptor kinase 4	Human Genome PrimeView Array		GO:0002029|GO:0002031|GO:0006468|GO:0007165|GO:0008277|GO:0016310|GO:0031623|GO:0038032|GO:0005737|GO:0005829|GO:0005938|GO:0030425|GO:0043025|GO:0000166|GO:0004672|GO:0004674|GO:0004703|GO:0004872|GO:0005524|GO:0016301|GO:0016740|GO:0016772|GO:0050254	IPR000342 // Regulator of G protein signalling // 1.1E-23 /// IPR000342 // Regulator of G protein signalling // 1.5E-23 /// IPR000342 // Regulator of G protein signalling // 1.3E-23 /// IPR000342 // Regulator of G protein signalling // 1.3E-23 /// IPR000719 // Protein kinase, catalytic domain // 9.8E-64 /// IPR000719 // Protein kinase, catalytic domain // 1.4E-63 /// IPR000719 // Protein kinase, …		137026	Calcium_regulation_in_cardiac_cells // GenMAPP /// Smooth_muscle_contraction // GenMAPP		NP_001004056 /// NP_001004057 /// NP_892027	NM_001004056 /// NM_001004057 /// NM_182982	NM_001004056.1		GenBank	Consensus sequence		Homo sapiens	A8K8M5 /// B4DEC9 /// D6REW5 /// P32298	gb:NM_001004056.1 /DB_XREF=gi:51873044 /GEN=GRK4 /TID=Hs.32959.2 /CNT=5 /FEA=FLmRNA /TIER=FL /STK=2 /LL=2868 /UG=Hs.32959 /DEF=Homo sapiens G protein-coupled receptor kinase 4 (GRK4), transcript variant 2, mRNA. /PROD=G protein-coupled receptor kinase 4 isoformbeta /FL=gb:NM_001004056.1 gb:U33055.1 /REP_ORG=H. sapiens		AK292390 // Homo sapiens cDNA FLJ76938 complete cds, highly similar to Homo sapiens G protein-coupled receptor kinase 4 (GRK4), transcript variant 1, mRNA. // gb // 11 // --- /// BC117320 // Homo sapiens G protein-coupled receptor kinase 4, mRNA (cDNA clone MGC:150929 IMAGE:40125871), complete cds. // gb // 10 // --- /// ENST00000345167 // cdna:known chromosome:GRCh37:4:2965548:3042474:1 gene:ENS…	Hs.32959.2	full length	Hs.32959	Hs.32959
11719289_a_at	0.003	2.624	TMEM63A	9725		0005764 // lysosome // inferred from electronic annotation /// 0005765 // lysosomal membrane // inferred from direct assay /// 0005765 // lysosomal membrane // inferred from electronic annotation /// 0016020 // membrane // inferred from electronic annotation /// 0016021 // integral to membrane // inferred from electronic annotation	0000166 // nucleotide binding // inferred from electronic annotation	chr1:226033239-226074351 (-) // 99.45 // q42.12		This probe set was annotated using the Matching Probes based pipeline to a Entrez Gene identifier using 4 transcripts. // false // Matching Probes // A	GENSCAN00000020238 // ensembl // 7 // Cross Hyb Matching Probes /// ENST00000496025 // ensembl // 7 // Cross Hyb Matching Probes	BC030245(11),ENST00000366835(11),ENST00000482753(9),NM_014698(11)	Hs.119387	chr1q42.12	226074351	chr1	99.45	226033239	-		ENSG00000196187		transmembrane protein 63A	Human Genome PrimeView Array		GO:0005764|GO:0005765|GO:0005765|GO:0016020|GO:0016021|GO:0000166	IPR003864 // Domain of unknown function DUF221 // 3.8E-90					NP_055513	NM_014698	BC030245.1		GenBank	Consensus sequence		Homo sapiens	B3KMR6 /// O94886 /// Q2HIZ8	gb:BC030245.1 /DB_XREF=gi:20988422 /GEN=TMEM63A /TID=Hs.119387.1 /CNT=272 /FEA=FLmRNA /TIER=FL+Stack /STK=15 /LL=9725 /UG=Hs.119387 /DEF=Homo sapiens transmembrane protein 63A, mRNA (cDNA clone MGC:39936 IMAGE:5216414), complete cds. /PROD=transmembrane protein 63A /FL=gb:NM_014698.1 gb:BC030245.1 /REP_ORG=H. sapiens		BC030245 // Homo sapiens transmembrane protein 63A, mRNA (cDNA clone MGC:39936 IMAGE:5216414), complete cds. // gb // 11 // --- /// ENST00000366835 // cdna:known chromosome:GRCh37:1:226033237:226070069:-1 gene:ENSG00000196187 gene_biotype:protein_coding transcript_biotype:protein_coding // ensembl // 11 // --- /// ENST00000482753 // cdna:known chromosome:GRCh37:1:226034840:226036689:-1 gene:ENSG0…	Hs.119387.1	full length	Hs.119387	Hs.119387
11762374_at	0.003	2.624	COL25A1	84570		0005576 // extracellular region // inferred from direct assay /// 0005581 // collagen // inferred from electronic annotation /// 0005615 // extracellular space // inferred from direct assay /// 0005887 // integral to plasma membrane // inferred from direct assay /// 0016020 // membrane // inferred from electronic annotation /// 0016021 // integral to membrane // non-traceable author statement ///…	0001540 // beta-amyloid binding // inferred from direct assay /// 0008201 // heparin binding // inferred from direct assay /// 0008201 // heparin binding // inferred from electronic annotation	chr4:109731877-110223523 (-) // 98.36 // q25		This probe set was annotated using the Matching Probes based pipeline to a Entrez Gene identifier using 1 transcripts. // false // Matching Probes // A	ENST00000494183 // ensembl // 8 // Cross Hyb Matching Probes /// NR_045756 // refseq // 8 // Cross Hyb Matching Probes /// NM_198721 // refseq // 8 // Cross Hyb Matching Probes	BC036669(9)	Hs.658842	chr4q25	110223523	chr4	98.36	109731877	-				collagen, type XXV, alpha 1	Human Genome PrimeView Array		GO:0005576|GO:0005581|GO:0005615|GO:0005887|GO:0016020|GO:0016021|GO:0016021|GO:0001540|GO:0008201|GO:0008201			610004			NP_001243003 /// NP_115907 /// NP_942014	NM_001256074 /// NM_032518 /// NM_198721 /// NR_045756	BC036669.2		GenBank	Consensus sequence		Homo sapiens	Q8NE08 /// Q9BXS0	gb:BC036669.2 /DB_XREF=gi:34190597 /GEN=COL25A1 /TID=Hs.658842.3 /CNT=1 /FEA=FLmRNA /TIER=FL /STK=1 /LL=84570 /UG=Hs.658842 /DEF=Homo sapiens collagen, type XXV, alpha 1, mRNA (cDNA clone MGC:33431 IMAGE:5268875), complete cds. /PROD=COL25A1 protein /FL=gb:BC036669.2 /REP_ORG=H. sapiens		BC036669 // Homo sapiens collagen, type XXV, alpha 1, mRNA (cDNA clone MGC:33431 IMAGE:5268875), complete cds. // gb // 9 // ---	Hs.658842.3	full length	Hs.658842	Hs.658842
11727980_a_at	0.029	2.623	SNX21	90203	0006810 // transport // inferred from electronic annotation /// 0007154 // cell communication // inferred from electronic annotation /// 0015031 // protein transport // inferred from electronic annotation	0016020 // membrane // inferred from electronic annotation /// 0030659 // cytoplasmic vesicle membrane // inferred from electronic annotation /// 0031410 // cytoplasmic vesicle // inferred from electronic annotation	0008289 // lipid binding // inferred from electronic annotation /// 0035091 // phosphatidylinositol binding // inferred from electronic annotation	chr20:44462255-44471914 (+) // 83.24 // q13.12		This probe set was annotated using the Matching Probes based pipeline to a Entrez Gene identifier using 12 transcripts. // false // Matching Probes // A	AF395845 // gb // 3 // Cross Hyb Matching Probes /// AK293443 // gb // 8 // Cross Hyb Matching Probes /// GENSCAN00000027688 // ensembl // 3 // Cross Hyb Matching Probes	AF258570(11),AF523834(11),AK091359(11),BC012904(11),ENST00000344780(11),ENST00000372542(11),ENST00000372547(11),ENST00000472219(11),ENST00000491381(11),NM_001042632(11),NM_001042633(11),NM_033421(11)	Hs.472854	chr20q13.12	44471914	chr20	83.24	44462255	+		ENSG00000124104		sorting nexin family member 21	Human Genome PrimeView Array		GO:0006810|GO:0007154|GO:0015031|GO:0016020|GO:0030659|GO:0031410|GO:0008289|GO:0035091	IPR001440 // Tetratricopeptide TPR-1 // 5.0E-8 /// IPR001440 // Tetratricopeptide TPR-1 // 4.8E-8 /// IPR001683 // Phox homologous domain // 1.8E-17 /// IPR001683 // Phox homologous domain // 1.7E-17					NP_001036097 /// NP_001036098 /// NP_219489 /// NP_690857	NM_001042632 /// NM_001042633 /// NM_033421 /// NM_152897	AF523834.1		GenBank	Consensus sequence		Homo sapiens	H7BY90 /// Q05DJ0 /// Q5JZH3 /// Q5JZH4 /// Q5JZH5 /// Q5JZH7 /// Q8WUR6 /// Q8WY78 /// Q969T3	gb:AF523834.1 /DB_XREF=gi:21886800 /TID=Hs.472854.1 /CNT=71 /FEA=FLmRNA /TIER=FL+Stack /STK=14 /LL=90203 /UG_GENE=SNX21 /UG=Hs.472854 /DEF=Homo sapiens sorting nexin protein family member 21 mRNA, complete cds. /PROD=sorting nexin protein family member 21 /FL=gb:NM_001042632.1 gb:NM_033421.2 gb:AK293443.1 gb:AF395845.1 gb:AF523834.1 gb:NM_001042633.1 gb:AK297622.1 /REP_ORG=H. sapiens		AF258570 // Homo sapiens PP3993 mRNA, complete cds. // gb // 11 // --- /// AF523834 // Homo sapiens sorting nexin protein family member 21 mRNA, complete cds. // gb // 11 // --- /// AK091359 // Homo sapiens cDNA FLJ34040 fis, clone FCBBF2005966. // gb // 11 // --- /// BC012904 // Homo sapiens sorting nexin family member 21, mRNA (cDNA clone IMAGE:3864564), complete cds. // gb // 11 // --- /// ENS…	Hs.472854.1	full length	Hs.472854	Hs.472854
11751338_x_at	0.029	2.599	DHCR24	1718	0006694 // steroid biosynthetic process // inferred from electronic annotation /// 0006695 // cholesterol biosynthetic process // inferred from electronic annotation /// 0006695 // cholesterol biosynthetic process // inferred from mutant phenotype /// 0006695 // cholesterol biosynthetic process // inferred from sequence or structural similarity /// 0006695 // cholesterol biosynthetic process // n…	0000139 // Golgi membrane // inferred from electronic annotation /// 0005624 // membrane fraction // inferred from electronic annotation /// 0005634 // nucleus // inferred from direct assay /// 0005634 // nucleus // inferred from electronic annotation /// 0005737 // cytoplasm // inferred from electronic annotation /// 0005783 // endoplasmic reticulum // inferred from direct assay /// 0005783 // e…	0003824 // catalytic activity // inferred from electronic annotation /// 0008762 // UDP-N-acetylmuramate dehydrogenase activity // inferred from electronic annotation /// 0016491 // oxidoreductase activity // inferred from electronic annotation /// 0016614 // oxidoreductase activity, acting on CH-OH group of donors // inferred from electronic annotation /// 0016628 // oxidoreductase activity, act…	chr1:55317323-55352870 (-) // 83.73 // p32.3		This probe set was annotated using the Matching Probes based pipeline to a Entrez Gene identifier using 10 transcripts. // false // Matching Probes // A	AK298414 // gb // 2 // Cross Hyb Matching Probes /// AK302774 // gb // 5 // Cross Hyb Matching Probes /// AK304437 // gb // 2 // Cross Hyb Matching Probes /// AK316419 // gb // 2 // Cross Hyb Matching Probes /// ENST00000535035 // ensembl // 5 // Cross Hyb Matching Probes	AF261758(11),AK304302(10),AK304421(11),AK316427(11),BC004375(11),BC011669(11),ENST00000371269(11),ENST00000537443(10),ENST00000539536(11),NM_014762(11)	Hs.498727	chr1p32.3	55352870	chr1	83.73	55317323	-	EC:1.3.1.72	ENSG00000116133		24-dehydrocholesterol reductase	Human Genome PrimeView Array		GO:0006694|GO:0006695|GO:0006695|GO:0006695|GO:0006695|GO:0006695|GO:0006915|GO:0006916|GO:0006979|GO:0007050|GO:0007265|GO:0008104|GO:0008202|GO:0008203|GO:0008285|GO:0008610|GO:0009888|GO:0009888|GO:0016044|GO:0016125|GO:0016126|GO:0030539|GO:0031639|GO:0042987|GO:0043154|GO:0043526|GO:0043588|GO:0043588|GO:0044281|GO:0055114|GO:0000139|GO:0005624|GO:0005634|GO:0005634|GO:0005737|GO:0005783|GO:…	IPR006094 // FAD linked oxidase, N-terminal // 1.5E-19		602398 /// 606418			NP_055577	NM_014762	AK304421.1		GenBank	Consensus sequence		Homo sapiens	B7Z546 /// B7Z817 /// B7Z919 /// B7Z943 /// B7ZAV4 /// F5H0H1 /// H7C4B7 /// Q15392 /// Q3LIE7	gb:AK304421.1 /DB_XREF=gi:221045003 /TID=Hs.498727.5 /CNT=2 /FEA=FLmRNA /TIER=FL /STK=1 /LL=1718 /UG_GENE=DHCR24 /UG=Hs.498727 /UG_TITLE=24-dehydrocholesterol reductase /DEF=Homo sapiens cDNA FLJ53131 complete cds, highly similar to 24-dehydrocholesterol reductase precursor (EC 1.3.1.-). /FL=gb:AK304421.1 /REP_ORG=H. sapiens		AF261758 // Homo sapiens seladin-1 mRNA, complete cds. // gb // 11 // --- /// AK304302 // Homo sapiens cDNA FLJ52052 complete cds, highly similar to 24-dehydrocholesterol reductase precursor (EC 1.3.1.-). // gb // 10 // --- /// AK304421 // Homo sapiens cDNA FLJ53131 complete cds, highly similar to 24-dehydrocholesterol reductase precursor (EC 1.3.1.-). // gb // 11 // --- /// AK316427 // Homo sapi…	Hs.498727.5	full length	Hs.498727	Hs.498727
11724382_a_at	0.015	2.586	ST6GAL2	84620	0005975 // carbohydrate metabolic process // inferred from electronic annotation /// 0006486 // protein glycosylation // inferred from electronic annotation /// 0007275 // multicellular organismal development // non-traceable author statement /// 0009311 // oligosaccharide metabolic process // inferred from direct assay /// 0040007 // growth // non-traceable author statement /// 0055114 // oxidat…	0005794 // Golgi apparatus // inferred from electronic annotation /// 0016020 // membrane // inferred from electronic annotation /// 0016021 // integral to membrane // non-traceable author statement /// 0016021 // integral to membrane // inferred from electronic annotation /// 0030173 // integral to Golgi membrane // inferred from electronic annotation /// 0032580 // Golgi cisterna membrane // in…	0003824 // catalytic activity // inferred from electronic annotation /// 0003835 // beta-galactoside alpha-2,6-sialyltransferase activity // inferred from direct assay /// 0003835 // beta-galactoside alpha-2,6-sialyltransferase activity // inferred from electronic annotation /// 0008373 // sialyltransferase activity // inferred from electronic annotation /// 0008718 // D-amino-acid dehydrogenase …	chr2:107418057-107503563 (-) // 93.32 // q12.2		This probe set was annotated using the Matching Probes based pipeline to a Entrez Gene identifier using 8 transcripts. // false // Matching Probes // A		AB059555(11),BC008680(11),ENST00000361686(11),ENST00000409087(11),ENST00000409382(11),NM_001142351(11),NM_001142352(11),NM_032528(11)	Hs.98265	chr2q11.2-q12.1	107503563	chr2	93.32	107418057	-	EC:2.4.99.1	ENSG00000144057		ST6 beta-galactosamide alpha-2,6-sialyltranferase 2	Human Genome PrimeView Array		GO:0005975|GO:0006486|GO:0007275|GO:0009311|GO:0040007|GO:0055114|GO:0005794|GO:0016020|GO:0016021|GO:0016021|GO:0030173|GO:0032580|GO:0003824|GO:0003835|GO:0003835|GO:0008373|GO:0008718|GO:0016491|GO:0016740|GO:0016757	IPR001675 // Glycosyl transferase, family 29 // 6.7E-71 /// IPR001675 // Glycosyl transferase, family 29 // 3.4E-49		608472			NP_001135823 /// NP_001135824 /// NP_115917	NM_001142351 /// NM_001142352 /// NM_032528	AB059555.1		GenBank	Consensus sequence		Homo sapiens	C4N9P8 /// C9JIK2 /// H7BY52 /// Q96JF0	gb:AB059555.1 /DB_XREF=gi:25396386 /GEN=ST6Gal II /TID=Hs.98265.1 /CNT=97 /FEA=FLmRNA /TIER=FL /STK=1 /LL=84620 /UG=Hs.98265 /DEF=Homo sapiens ST6Gal II mRNA for alpha 2,6-sialyltransferase, complete cds. /PROD=alpha 2,6-sialyltransferase /FL=gb:AB059555.1 gb:NM_001142351.1 gb:NM_032528.2 /REP_ORG=H. sapiens		AB059555 // Homo sapiens ST6Gal II mRNA for alpha 2,6-sialyltransferase, complete cds. // gb // 11 // --- /// BC008680 // Homo sapiens ST6 beta-galactosamide alpha-2,6-sialyltranferase 2, mRNA (cDNA clone MGC:9765 IMAGE:3856171), complete cds. // gb // 11 // --- /// ENST00000361686 // cdna:known chromosome:GRCh37:2:107418056:107503563:-1 gene:ENSG00000144057 gene_biotype:protein_coding transcript…	Hs.98265.1	full length	Hs.98265	Hs.98265
11724959_s_at	0.099	2.579	CDK14	5218	0000086 // G2/M transition of mitotic cell cycle // inferred from direct assay /// 0006468 // protein phosphorylation // inferred from electronic annotation /// 0007049 // cell cycle // inferred from mutant phenotype /// 0007049 // cell cycle // inferred from electronic annotation /// 0016055 // Wnt receptor signaling pathway // inferred from electronic annotation /// 0016310 // phosphorylation /…	0000308 // cytoplasmic cyclin-dependent protein kinase holoenzyme complex // inferred from direct assay /// 0005634 // nucleus // inferred from direct assay /// 0005634 // nucleus // inferred from electronic annotation /// 0005634 // nucleus // traceable author statement /// 0005737 // cytoplasm // inferred from direct assay /// 0005737 // cytoplasm // inferred from electronic annotation /// 0005…	0000166 // nucleotide binding // inferred from electronic annotation /// 0004672 // protein kinase activity // inferred from electronic annotation /// 0004674 // protein serine/threonine kinase activity // inferred from electronic annotation /// 0004693 // cyclin-dependent protein kinase activity // inferred from mutant phenotype /// 0004693 // cyclin-dependent protein kinase activity // inferred…	chr7:90338711-90839904 (+) // 96.52 // q21.13		This probe set was annotated using the Matching Probes based pipeline to a Entrez Gene identifier using 7 transcripts. // false // Matching Probes // A		BC152436(11),BC167152(11),BC167156(11),ENST00000265741(11),ENST00000380050(11),ENST00000406263(11),NM_012395(11)	Hs.430742	chr7q21-q22	90839904	chr7	96.52	90338711	+	EC:2.7.11.22	ENSG00000058091		cyclin-dependent kinase 14	Human Genome PrimeView Array		GO:0000086|GO:0006468|GO:0007049|GO:0007049|GO:0016055|GO:0016310|GO:0051301|GO:0060828|GO:0000308|GO:0005634|GO:0005634|GO:0005634|GO:0005737|GO:0005737|GO:0005737|GO:0005829|GO:0005886|GO:0005886|GO:0016020|GO:0000166|GO:0004672|GO:0004674|GO:0004693|GO:0004693|GO:0005515|GO:0005524|GO:0016301|GO:0016740|GO:0016772|GO:0030332	IPR000719 // Protein kinase, catalytic domain // 8.3E-70 /// IPR000719 // Protein kinase, catalytic domain // 7.4E-70 /// IPR000719 // Protein kinase, catalytic domain // 6.1E-70 /// IPR001245 // Serine-threonine/tyrosine-protein kinase catalytic domain // 4.8E-36 /// IPR001245 // Serine-threonine/tyrosine-protein kinase catalytic domain // 4.4E-36 /// IPR001245 // Serine-threonine/tyrosine-prote…		610679			NP_036527	NM_012395	NM_012395.2		GenBank	Consensus sequence		Homo sapiens	B4DK59 /// C9IYJ9 /// C9JWL6 /// E7EUK8 /// F8WF96 /// O94921	gb:NM_012395.2 /DB_XREF=gi:32130539 /GEN=PFTK1 /TID=Hs.430742.1 /CNT=146 /FEA=FLmRNA /TIER=FL+Stack /STK=23 /LL=5218 /UG=Hs.430742 /DEF=Homo sapiens PFTAIRE protein kinase 1 (PFTK1), mRNA. /PROD=PFTAIRE protein kinase 1 /FL=gb:BC136477.1 gb:BC136476.1 gb:AK289782.1 gb:BC152436.1 gb:NM_012395.2 gb:BC167156.1 gb:BC167152.1 /REP_ORG=H. sapiens		BC152436 // Homo sapiens PFTAIRE protein kinase 1, mRNA (cDNA clone MGC:176679 IMAGE:8862558), complete cds. // gb // 11 // --- /// BC167152 // Homo sapiens PFTAIRE protein kinase 1, mRNA (cDNA clone MGC:176668 IMAGE:8862547), complete cds. // gb // 11 // --- /// BC167156 // Homo sapiens PFTAIRE protein kinase 1, mRNA (cDNA clone MGC:176691 IMAGE:8862570), complete cds. // gb // 11 // --- /// ENS…	Hs.430742.1	full length	Hs.258576	Hs.258576
11732230_a_at	0.006	2.574	NEUROD6	63974	0006351 // transcription, DNA-dependent // inferred from electronic annotation /// 0006355 // regulation of transcription, DNA-dependent // inferred from electronic annotation /// 0007275 // multicellular organismal development // inferred from electronic annotation /// 0007399 // nervous system development // inferred from electronic annotation /// 0021542 // dentate gyrus development // inferre…	0005634 // nucleus // inferred from electronic annotation	0003677 // DNA binding // inferred from electronic annotation /// 0005509 // calcium ion binding // inferred from electronic annotation	chr7:31377084-31380538 (-) // 93.52 // p14.3		This probe set was annotated using the Matching Probes based pipeline to a Entrez Gene identifier using 8 transcripts. // false // Matching Probes // A		AF063609(11),AF136169(11),AF248954(11),AK055224(11),AK289619(11),BC035048(11),ENST00000297142(11),NM_022728(11)	Hs.45152	chr7p14.3	31380538	chr7	93.52	31377084	-		ENSG00000164600		neuronal differentiation 6	Human Genome PrimeView Array		GO:0006351|GO:0006355|GO:0007275|GO:0007399|GO:0021542|GO:0030154|GO:0005634|GO:0003677|GO:0005509	IPR011598 // Helix-loop-helix domain // 3.9E-20 /// IPR022575 // Neurogenic differentiation factor, domain of unknown function // 1.3E-47		611513			NP_073565	NM_022728	AK289619.1		GenBank	Consensus sequence		Homo sapiens	B3KNX6 /// B4DS85 /// Q548T9 /// Q7Z4W9 /// Q8IYR9 /// Q96NK8	gb:AK289619.1 /DB_XREF=gi:158260260 /TID=Hs.45152.1 /CNT=75 /FEA=FLmRNA /TIER=FL /STK=1 /LL=63974 /UG_GENE=NEUROD6 /UG=Hs.45152 /UG_TITLE=Neurogenic differentiation 6 /DEF=Homo sapiens cDNA FLJ78237 complete cds, highly similar to Homo sapiens neurogenic differentiation 6 (NEUROD6), mRNA. /FL=gb:NM_022728.2 gb:AF248954.1 gb:AF063609.1 gb:AF136169.1 gb:AK289619.1 gb:BC035048.2 /REP_ORG=H. sapiens		AF063609 // Homo sapiens brain my051 protein mRNA, complete cds. // gb // 11 // --- /// AF136169 // Homo sapiens neuronal helix-loop-helix protein NEX-1 mRNA, complete cds. // gb // 11 // --- /// AF248954 // Homo sapiens MATH2 protein (MATH2) mRNA, complete cds. // gb // 11 // --- /// AK055224 // Homo sapiens cDNA FLJ30662 fis, clone FCBBF1000581, highly similar to Neurogenic differentiation fact…	Hs.45152.1	full length	Hs.45152	Hs.45152
11721027_a_at	0.122	2.573	GAK	2580	0006468 // protein phosphorylation // inferred from electronic annotation /// 0007049 // cell cycle // inferred from electronic annotation /// 0016310 // phosphorylation // inferred from electronic annotation	0005737 // cytoplasm // inferred from direct assay /// 0005737 // cytoplasm // inferred from electronic annotation /// 0005794 // Golgi apparatus // inferred from direct assay /// 0005794 // Golgi apparatus // inferred from electronic annotation /// 0005925 // focal adhesion // inferred from electronic annotation /// 0030054 // cell junction // inferred from electronic annotation /// 0048471 // p…	0000166 // nucleotide binding // inferred from electronic annotation /// 0004672 // protein kinase activity // inferred from electronic annotation /// 0004674 // protein serine/threonine kinase activity // inferred from electronic annotation /// 0004674 // protein serine/threonine kinase activity // traceable author statement /// 0005524 // ATP binding // inferred from electronic annotation /// 0…	chr4:843065-926178 (-) // 99.5 // p16.3		This probe set was annotated using the Matching Probes based pipeline to a Entrez Gene identifier using 18 transcripts. // false // Matching Probes // A	BT007015 // gb // 7 // Cross Hyb Matching Probes /// GENSCAN00000038224 // ensembl // 7 // Cross Hyb Matching Probes	AK097714(11),AK126735(11),AK131464(11),AK299554(11),BC008668(11),BC063606(11),BC085005(11),D88435(11),ENST00000314167(11),ENST00000398567(11),ENST00000502799(11),ENST00000504668(11),ENST00000509566(11),ENST00000511163(11),ENST00000511345(11),ENST00000511980(11),ENST00000515868(11),NM_005255(11)	Hs.369607	chr4p16	926178	chr4	99.5	843065	-	EC:2.7.11.1	ENSG00000178950		cyclin G associated kinase	Human Genome PrimeView Array		GO:0006468|GO:0007049|GO:0016310|GO:0005737|GO:0005737|GO:0005794|GO:0005794|GO:0005925|GO:0030054|GO:0048471|GO:0000166|GO:0004672|GO:0004674|GO:0004674|GO:0005524|GO:0016301|GO:0016740|GO:0016772|GO:0030332|GO:0031072	IPR000719 // Protein kinase, catalytic domain // 1.3E-38 /// IPR000719 // Protein kinase, catalytic domain // 5.3E-54 /// IPR000719 // Protein kinase, catalytic domain // 4.9E-12 /// IPR001245 // Serine-threonine/tyrosine-protein kinase catalytic domain // 1.6E-22 /// IPR001245 // Serine-threonine/tyrosine-protein kinase catalytic domain // 3.9E-33 /// IPR001245 // Serine-threonine/tyrosine-prote…		602052			NP_005246	NM_005255	NM_005255.2		GenBank	Consensus sequence		Homo sapiens	B3KUQ6 /// B4DS37 /// D6RAQ7 /// D6RAW3 /// D6RC24 /// D6RE78 /// D6RF16 /// E9PGR2 /// H0Y8H5 /// H0Y9M4 /// H0YA39 /// O14976 /// Q3B835 /// Q59HA5 /// Q5U4P5 /// Q6P490 /// Q6ZMW6 /// Q6ZTD0 /// Q86U72	gb:NM_005255.2 /DB_XREF=gi:157384970 /GEN=GAK /TID=Hs.369607.1 /CNT=227 /FEA=FLmRNA /TIER=FL+Stack /STK=41 /LL=2580 /UG=Hs.369607 /DEF=Homo sapiens cyclin G associated kinase (GAK), mRNA. /PROD=cyclin G associated kinase /FL=gb:NM_005255.2 gb:D88435.1 /REP_ORG=H. sapiens		AK092587 // Homo sapiens cDNA FLJ35268 fis, clone PROST2005285. // gb // 11 // --- /// AK097714 // Homo sapiens cDNA FLJ40395 fis, clone TESTI2036965, highly similar to Cyclin G-associated kinase (EC 2.7.11.1). // gb // 11 // --- /// AK126735 // Homo sapiens cDNA FLJ44781 fis, clone BRACE3036283, moderately similar to Cyclin G-associated kinase (EC 2.7.1.-). // gb // 11 // --- /// AK131464 // Hom…	Hs.369607.1	full length	Hs.369607	Hs.369607
11739148_a_at	0.034	2.573	SAMHD1	25939	0006955 // immune response // non-traceable author statement /// 0008152 // metabolic process // inferred from electronic annotation /// 0045087 // innate immune response // inferred from electronic annotation /// 0045088 // regulation of innate immune response // inferred from mutant phenotype /// 0051607 // defense response to virus // inferred from mutant phenotype	0005622 // intracellular // non-traceable author statement /// 0005634 // nucleus // inferred from direct assay /// 0005634 // nucleus // inferred from electronic annotation	0003676 // nucleic acid binding // inferred from direct assay /// 0003824 // catalytic activity // inferred from electronic annotation /// 0008081 // phosphoric diester hydrolase activity // inferred from electronic annotation /// 0016787 // hydrolase activity // inferred from electronic annotation /// 0046872 // metal ion binding // inferred from electronic annotation	chr20:35520346-35580304 (-) // 95.5 // q11.23		This probe set was annotated using the Matching Probes based pipeline to a Entrez Gene identifier using 2 transcripts. // false // Matching Probes // A		ENST00000262878(11),NM_015474(11)	Hs.580681	chr20pter-q12	35580304	chr20	95.5	35520346	-	EC:3.1.4.-	ENSG00000101347		SAM domain and HD domain 1	Human Genome PrimeView Array		GO:0006955|GO:0008152|GO:0045087|GO:0045088|GO:0051607|GO:0005622|GO:0005634|GO:0005634|GO:0003676|GO:0003824|GO:0008081|GO:0016787|GO:0046872	IPR006674 // HD domain // 2.0E-21 /// IPR011510 // Sterile alpha motif, type 2 // 1.0E-14 /// IPR021129 // Sterile alpha motif, type 1 // 2.2E-12		606754 /// 612952 /// 614415			NP_056289	NM_015474	NM_015474.2		GenBank	Consensus sequence		Homo sapiens	A6NDZ3 /// Q59H15 /// Q9Y3Z3	gb:NM_015474.2 /DB_XREF=gi:38016913 /GEN=SAMHD1 /TID=Hs.580681.1 /CNT=246 /FEA=FLmRNA /TIER=FL /STK=1 /LL=25939 /UG=Hs.580681 /DEF=Homo sapiens SAM domain and HD domain 1 (SAMHD1), mRNA. /PROD=SAM domain- and HD domain-containing protein 1 /FL=gb:NM_015474.2 gb:AF228421.1 gb:BC036450.2 gb:AB013847.1 /REP_ORG=H. sapiens		ENST00000262878 // cdna:known chromosome:GRCh37:20:35518632:35580246:-1 gene:ENSG00000101347 gene_biotype:protein_coding transcript_biotype:protein_coding // ensembl // 11 // --- /// NM_015474 // Homo sapiens SAM domain and HD domain 1 (SAMHD1), mRNA. // refseq // 11 // ---	Hs.580681.1	full length	Hs.580681	Hs.580681
11761686_at	0.015	2.572	IFIH1	64135	0009597 // detection of virus // traceable author statement /// 0009615 // response to virus // traceable author statement /// 0009615 // response to virus // inferred from electronic annotation /// 0016925 // protein sumoylation // inferred from direct assay /// 0032480 // negative regulation of type I interferon production // traceable author statement /// 0032727 // positive regulation of inte…	0005622 // intracellular // inferred from electronic annotation /// 0005634 // nucleus // inferred from electronic annotation /// 0005737 // cytoplasm // inferred from direct assay /// 0005737 // cytoplasm // inferred from electronic annotation /// 0005829 // cytosol // traceable author statement	0000166 // nucleotide binding // inferred from electronic annotation /// 0003676 // nucleic acid binding // inferred from electronic annotation /// 0003677 // DNA binding // inferred from electronic annotation /// 0003723 // RNA binding // inferred from electronic annotation /// 0003725 // double-stranded RNA binding // inferred from direct assay /// 0003725 // double-stranded RNA binding // trac…	chr2:163166658-163175194 (-) // 88.96 // q24.2		This probe set was annotated using the Matching Probes based pipeline to a Entrez Gene identifier using 2 transcripts. // false // Matching Probes // A		BC046208(9),ENST00000421365(9)	Hs.163173	chr2q24	163175194	chr2	88.96	163166658	-	EC:3.6.4.13	ENSG00000115267		interferon induced with helicase C domain 1	Human Genome PrimeView Array		GO:0009597|GO:0009615|GO:0009615|GO:0016925|GO:0032480|GO:0032727|GO:0032727|GO:0032728|GO:0032728|GO:0034344|GO:0039528|GO:0042981|GO:0044419|GO:0045087|GO:0045087|GO:0005622|GO:0005634|GO:0005737|GO:0005737|GO:0005829|GO:0000166|GO:0003676|GO:0003677|GO:0003723|GO:0003725|GO:0003725|GO:0003727|GO:0004386|GO:0005515|GO:0005524|GO:0008270|GO:0016787|GO:0016817|GO:0043021|GO:0046872	IPR001315 // Caspase Recruitment // 8.9E-18		275000 /// 606951 /// 610155			NP_071451	NM_022168	BC046208.1		GenBank	Consensus sequence		Homo sapiens	A8KA76 /// Q9BYX4	gb:BC046208.1 /DB_XREF=gi:28279330 /GEN=IFIH1 /TID=Hs.163173.2 /CNT=3 /FEA=FLmRNA /TIER=FL /STK=1 /LL=64135 /UG=Hs.163173 /DEF=Homo sapiens interferon induced with helicase C domain 1, mRNA (cDNA clone IMAGE:6176741), complete cds. /PROD=IFIH1 protein /FL=gb:BC046208.1 /REP_ORG=H. sapiens		BC046208 // Homo sapiens interferon induced with helicase C domain 1, mRNA (cDNA clone IMAGE:6176741), complete cds. // gb // 9 // --- /// ENST00000421365 // cdna:known chromosome:GRCh37:2:163166657:163175194:-1 gene:ENSG00000115267 gene_biotype:protein_coding transcript_biotype:protein_coding // ensembl // 9 // ---	Hs.163173.2	full length	Hs.163173	Hs.163173
11738179_at	0.005	2.553	CLDN20	49861	0016338 // calcium-independent cell-cell adhesion // inferred from sequence or structural similarity /// 0034329 // cell junction assembly // traceable author statement /// 0045216 // cell-cell junction organization // traceable author statement /// 0070830 // tight junction assembly // traceable author statement	0005886 // plasma membrane // inferred from electronic annotation /// 0005923 // tight junction // inferred from sequence or structural similarity /// 0005923 // tight junction // inferred from electronic annotation /// 0016020 // membrane // inferred from electronic annotation /// 0016021 // integral to membrane // inferred from electronic annotation /// 0030054 // cell junction // inferred from…	0005198 // structural molecule activity // inferred from electronic annotation /// 0042802 // identical protein binding // inferred from sequence or structural similarity	chr6:155585146-155597679 (+) // 97.1 // q25.3		This probe set was annotated using the Matching Probes based pipeline to a Entrez Gene identifier using 3 transcripts. // false // Matching Probes // A		BC020838(11),ENST00000367165(11),NM_001001346(11)	Hs.567491	chr6q25	155597679	chr6	97.1	155585146	+		ENSG00000171217		claudin 20	Human Genome PrimeView Array		GO:0016338|GO:0034329|GO:0045216|GO:0070830|GO:0005886|GO:0005923|GO:0005923|GO:0016020|GO:0016021|GO:0030054|GO:0005198|GO:0042802	IPR004031 // PMP-22/EMP/MP20/Claudin // 2.4E-32					NP_001001346	NM_001001346	NM_001001346.2		GenBank	Consensus sequence		Homo sapiens	P56880	gb:NM_001001346.2 /DB_XREF=gi:141802068 /GEN=CLDN20 /TID=Hs.567491.1 /CNT=7 /FEA=FLmRNA /TIER=FL /STK=2 /LL=49861 /UG=Hs.567491 /DEF=Homo sapiens claudin 20 (CLDN20), mRNA. /PROD=claudin 20 /FL=gb:NM_001001346.2 gb:BC020838.1 /REP_ORG=H. sapiens		BC020838 // Homo sapiens claudin 20, mRNA (cDNA clone MGC:23949 IMAGE:4243903), complete cds. // gb // 11 // --- /// ENST00000367165 // cdna:known chromosome:GRCh37:6:155585147:155597682:1 gene:ENSG00000171217 gene_biotype:protein_coding transcript_biotype:protein_coding // ensembl // 11 // --- /// GENSCAN00000030427 // cdna:genscan chromosome:GRCh37:6:155596854:155597513:1 transcript_biotype:pro…	Hs.567491.1	full length	Hs.567491	Hs.567491
11722371_x_at	0.036	2.535	TRIM22	10346	0006351 // transcription, DNA-dependent // inferred from electronic annotation /// 0006355 // regulation of transcription, DNA-dependent // traceable author statement /// 0006355 // regulation of transcription, DNA-dependent // inferred from electronic annotation /// 0006955 // immune response // traceable author statement /// 0009615 // response to virus // inferred from electronic annotation //…	0005622 // intracellular // inferred from electronic annotation /// 0005634 // nucleus // inferred from direct assay /// 0005634 // nucleus // inferred from electronic annotation /// 0005634 // nucleus // traceable author statement /// 0005737 // cytoplasm // inferred from direct assay /// 0005737 // cytoplasm // inferred from electronic annotation /// 0005794 // Golgi apparatus // inferred from …	0003700 // sequence-specific DNA binding transcription factor activity // traceable author statement /// 0003714 // transcription corepressor activity // traceable author statement /// 0008270 // zinc ion binding // inferred from electronic annotation /// 0016874 // ligase activity // inferred from electronic annotation /// 0046872 // metal ion binding // inferred from electronic annotation	chr11:5710839-5732093 (+) // 76.92 // p15.4		This probe set was annotated using the Matching Probes based pipeline to a Entrez Gene identifier using 15 transcripts. // false // Matching Probes // A	ENST00000425490 // ensembl // 1 // Cross Hyb Matching Probes /// ENST00000454828 // ensembl // 5 // Cross Hyb Matching Probes /// ENST00000414641 // ensembl // 1 // Cross Hyb Matching Probes /// ENST00000414897 // ensembl // 3 // Cross Hyb Matching Probes /// AK308796 // gb_htc // 1 // Cross Hyb Matching Probes	AK290434(11),AK298715(11),AK298934(11),AK301192(11),AL360134(10),BC022281(11),BC035582(11),ENST00000379965(11),ENST00000455293(11),ENST00000480395(11),ENST00000493494(10),ENST00000545338(11),HQ842635(10),NM_001199573(11),NM_006074(11)	Hs.501778	chr11p15	5732093	chr11	76.92	5710839	+		ENSG00000132274		tripartite motif containing 22	Human Genome PrimeView Array		GO:0006351|GO:0006355|GO:0006355|GO:0006955|GO:0009615|GO:0009615|GO:0016567|GO:0044419|GO:0070206|GO:0005622|GO:0005634|GO:0005634|GO:0005634|GO:0005737|GO:0005737|GO:0005794|GO:0015030|GO:0016607|GO:0043231|GO:0003700|GO:0003714|GO:0008270|GO:0016874|GO:0046872	IPR000315 // Zinc finger, B-box // 4.4E-12 /// IPR003877 // SPla/RYanodine receptor SPRY // 2.0E-21 /// IPR003877 // SPla/RYanodine receptor SPRY // 9.5E-22 /// IPR003877 // SPla/RYanodine receptor SPRY // 2.4E-22 /// IPR018957 // Zinc finger, C3HC4 RING-type // 2.2E-11 /// IPR018957 // Zinc finger, C3HC4 RING-type // 1.1E-11		606559			NP_001186502 /// NP_006065	NM_001199573 /// NM_006074	AI621233		GenBank	Consensus sequence		Homo sapiens	A8K319 /// B4DQA9 /// B4DQS5 /// B4DVR0 /// C9J060 /// C9JIU5 /// C9JWC5 /// D3DQT0 /// F5GZK6 /// F8WAP8 /// H7BZD3 /// H7C262 /// H7C2K0 /// H7C376 /// Q4A1P5 /// Q8IYM9	gb:AI621233 /DB_XREF=gi:4630359 /DB_XREF=ts77b07.x1 /CLONE=IMAGE:2237269 /TID=Hs.501778.1 /CNT=280 /FEA=FLmRNA /TIER=Stack /STK=11 /LL=10346 /UG_GENE=TRIM22 /UG=Hs.501778 /UG_TITLE=Tripartite motif-containing 22 /FL=gb:AK290434.1 gb:BC022281.1 gb:NM_006074.3 gb:BC035582.1 /REP_ORG=H. sapiens		AK290434 // Homo sapiens cDNA FLJ76655 complete cds, highly similar to Homo sapiens tripartite motif-containing 22, mRNA. // gb // 11 // --- /// AK298715 // Homo sapiens cDNA FLJ51040 complete cds, highly similar to Tripartite motif-containing protein 22. // gb // 11 // --- /// AK298934 // Homo sapiens cDNA FLJ51049 complete cds, highly similar to Tripartite motif-containing protein 22. // gb // …	Hs.501778.1	est /// full length	Hs.660856	Hs.660856
11737202_at	0.004	2.535	F13B	2165	0007596 // blood coagulation // traceable author statement /// 0007596 // blood coagulation // inferred from electronic annotation /// 0007599 // hemostasis // inferred from electronic annotation	0005576 // extracellular region // non-traceable author statement /// 0005576 // extracellular region // traceable author statement /// 0005576 // extracellular region // inferred from electronic annotation		chr1:197008320-197036397 (-) // 99.95 // q31.3		This probe set was annotated using the Matching Probes based pipeline to a Entrez Gene identifier using 4 transcripts. // false // Matching Probes // A		AK290560(10),ENST00000367412(11),ENST00000490002(10),NM_001994(11)	Hs.435782	chr1q31-q32.1	197036397	chr1	99.95	197008320	-	EC:2.3.2.13	ENSG00000143278		coagulation factor XIII, B polypeptide	Human Genome PrimeView Array		GO:0007596|GO:0007596|GO:0007599|GO:0005576|GO:0005576|GO:0005576	IPR000436 // Sushi/SCR/CCP // 7.6E-8 /// IPR000436 // Sushi/SCR/CCP // 1.6E-9 /// IPR000436 // Sushi/SCR/CCP // 4.9E-10 /// IPR000436 // Sushi/SCR/CCP // 1.9E-12 /// IPR000436 // Sushi/SCR/CCP // 2.3E-13 /// IPR000436 // Sushi/SCR/CCP // 1.7E-14 /// IPR000436 // Sushi/SCR/CCP // 5.8E-14 /// IPR000436 // Sushi/SCR/CCP // 5.6E-12		134580 /// 613235	Blood_Clotting_Cascade // GenMAPP /// Steroid_Biosynthesis // GenMAPP		NP_001985	NM_001994	NM_001994.2		GenBank	Consensus sequence		Homo sapiens	P05160	gb:NM_001994.2 /DB_XREF=gi:110611236 /GEN=F13B /TID=Hs.435782.1 /CNT=14 /FEA=FLmRNA /TIER=FL /STK=2 /LL=2165 /UG=Hs.435782 /DEF=Homo sapiens coagulation factor XIII, B polypeptide (F13B), mRNA. /PROD=coagulation factor XIII B subunit precursor /FL=gb:NM_001994.2 gb:AK290560.1 /REP_ORG=H. sapiens		AK290560 // Homo sapiens cDNA FLJ75540 complete cds, highly similar to Homo sapiens factor XIII b subunit precursor (F13A1) mRNA. // gb // 10 // --- /// ENST00000367412 // cdna:known chromosome:GRCh37:1:197008321:197036397:-1 gene:ENSG00000143278 gene_biotype:protein_coding transcript_biotype:protein_coding // ensembl // 11 // --- /// ENST00000490002 // cdna:known chromosome:GRCh37:1:197009275:19…	Hs.435782.1	full length	Hs.435782	Hs.435782
11737184_at	0.031	2.528	SAA2	6289	0006953 // acute-phase response // inferred from electronic annotation	0005576 // extracellular region // inferred from electronic annotation /// 0034364 // high-density lipoprotein particle // inferred from electronic annotation		chr11:18260475-18269566 (-) // 44.95 // p15.1		This probe set was annotated using the Matching Probes based pipeline to a Entrez Gene identifier using 1 transcripts. // false // Matching Probes // A	ENST00000414546 // ensembl // 8 // Cross Hyb Matching Probes	NM_001127380(11)	Hs.1955	chr11p15.1-p14	18269566	chr11	44.95	18260475	-				serum amyloid A2	Human Genome PrimeView Array		GO:0006953|GO:0005576|GO:0034364			104751			NP_001120852 /// NP_110381	NM_001127380 /// NM_030754	NM_001127380.1		GenBank	Consensus sequence		Homo sapiens	E9PR14 /// G3V1D9 /// G3XAK9 /// P0DJI8 /// P0DJI9	gb:NM_001127380.1 /DB_XREF=gi:188497686 /GEN=SAA2 /TID=Hs.1955.2 /CNT=16 /FEA=FLmRNA /TIER=FL /STK=2 /LL=6289 /UG=Hs.1955 /DEF=Homo sapiens serum amyloid A2 (SAA2), transcript variant 2, mRNA. /PROD=serum amyloid A2 isoform b /FL=gb:NM_001127380.1 /REP_ORG=H. sapiens		NM_001127380 // Homo sapiens serum amyloid A2 (SAA2), transcript variant 2, mRNA. // refseq // 11 // ---	Hs.1955.2	full length	Hs.731376	Hs.731376
11719637_a_at	0.005	2.525	DUSP22 /// LOC100653247	100653247 /// 56940	0000122 // negative regulation of transcription from RNA polymerase II promoter // inferred from mutant phenotype /// 0000188 // inactivation of MAPK activity // traceable author statement /// 0006470 // protein dephosphorylation // not recorded /// 0006470 // protein dephosphorylation // inferred from electronic annotation /// 0006470 // protein dephosphorylation // traceable author statement //…	0005634 // nucleus // inferred from electronic annotation /// 0005737 // cytoplasm // inferred from electronic annotation	0004721 // phosphoprotein phosphatase activity // inferred from electronic annotation /// 0004725 // protein tyrosine phosphatase activity // inferred from electronic annotation /// 0008138 // protein tyrosine/serine/threonine phosphatase activity // not recorded /// 0008138 // protein tyrosine/serine/threonine phosphatase activity // inferred from electronic annotation /// 0016787 // hydrolase a…	chr6:292056-351355 (+) // 95.19 // p25.3		This probe set was annotated using the Matching Probes based pipeline to a Entrez Gene identifier using 9 transcripts. // true // Matching Probes // A	AF424702 // gb // 7 // Cross Hyb Matching Probes	AF165519(11),AK128760(11),AY249859(11),BC016844(11),BC022847(11),ENST00000344450(11),XM_003403788(11),NM_020185(11)	Hs.29106	chr6p25.3	351355	chr6	95.19	292056	+	EC:3.1.3.16 /// EC:3.1.3.48	ENSG00000112679		dual specificity phosphatase 22 /// dual specificity protein phosphatase 22-like	Human Genome PrimeView Array		GO:0000122|GO:0000188|GO:0006470|GO:0006470|GO:0006470|GO:0006915|GO:0007179|GO:0007179|GO:0007275|GO:0008283|GO:0016311|GO:0035335|GO:0042127|GO:0042127|GO:0046330|GO:0046330|GO:0005634|GO:0005737|GO:0004721|GO:0004725|GO:0008138|GO:0008138|GO:0016787|GO:0016791	IPR000242 // Protein-tyrosine phosphatase, receptor/non-receptor type // 1.2E-8 /// IPR000340 // Dual specificity phosphatase, catalytic domain // 1.6E-38					NP_064570 /// XP_003403836	NM_020185 /// XM_003403788	NM_020185.3		GenBank	Consensus sequence		Homo sapiens	Q9NRW4	gb:NM_020185.3 /DB_XREF=gi:34147625 /GEN=DUSP22 /TID=Hs.29106.1 /CNT=129 /FEA=FLmRNA /TIER=FL+Stack /STK=51 /LL=56940 /UG=Hs.29106 /DEF=Homo sapiens dual specificity phosphatase 22 (DUSP22), mRNA. /PROD=dual specificity phosphatase 22 /FL=gb:BC022847.2 gb:BC016844.1 gb:AY249859.1 gb:AF165519.1 gb:AF424702.1 gb:NM_020185.3 /REP_ORG=H. sapiens		AF165519 // Homo sapiens mitogen-activated protein kinase phosphatase x (MKPX) mRNA, complete cds. // gb // 11 // --- /// AK128760 // Homo sapiens cDNA FLJ45042 fis, clone BRAWH3020928, moderately similar to Homo sapiens mitogen-activated protein kinase phosphatase x (MKPX). // gb // 11 // --- /// AY249859 // Homo sapiens LMW-DSP2 mRNA, complete cds. // gb // 11 // --- /// BC016844 // Homo sapien…	Hs.29106.1	full length	Hs.29106	Hs.29106
11736611_s_at	0.11	2.515	KIAA1432	57589		0016020 // membrane // inferred from electronic annotation /// 0016021 // integral to membrane // inferred from electronic annotation		chr9:5656582-5776555 (+) // 99.51 // p24.1		This probe set was annotated using the Matching Probes based pipeline to a Entrez Gene identifier using 5 transcripts. // false // Matching Probes // A		AB037853(11),ENST00000414202(11),ENST00000418622(11),NM_001206557(11),NM_020829(11)	Hs.211520	chr9p24.1	5776555	chr9	99.51	5656582	+		ENSG00000107036		KIAA1432	Human Genome PrimeView Array		GO:0016020|GO:0016021	IPR009771 // Ribosome control protein 1 // 1.4E-94 /// IPR009771 // Ribosome control protein 1 // 1.3E-94		610354			NP_001129392 /// NP_001193486 /// NP_065880	NM_001135920 /// NM_001206557 /// NM_020829	NM_020829.2		GenBank	Consensus sequence		Homo sapiens	H0YFD4 /// H0YFN7 /// H0YGC4 /// Q4ADV7	gb:NM_020829.2 /DB_XREF=gi:209571535 /GEN=KIAA1432 /TID=Hs.211520.2 /CNT=46 /FEA=FLmRNA /TIER=FL /STK=2 /LL=57589 /UG=Hs.211520 /DEF=Homo sapiens KIAA1432 (KIAA1432), transcript variant 1, mRNA. /PROD=connexin 43-interacting protein 150 isoform a /FL=gb:NM_020829.2 gb:AB205401.1 gb:BC136616.1 /REP_ORG=H. sapiens		AB037853 // Homo sapiens mRNA for KIAA1432 protein, partial cds. // gb // 11 // --- /// ENST00000414202 // cdna:novel chromosome:GRCh37:9:5629119:5776557:1 gene:ENSG00000107036 gene_biotype:protein_coding transcript_biotype:protein_coding // ensembl // 11 // --- /// ENST00000418622 // cdna:known chromosome:GRCh37:9:5656583:5776552:1 gene:ENSG00000107036 gene_biotype:protein_coding transcript_biot…	Hs.211520.2	full length	Hs.211520	Hs.211520
11723947_a_at	0.013	2.501	ACSL5	51703	0001676 // long-chain fatty acid metabolic process // inferred from direct assay /// 0006629 // lipid metabolic process // inferred from electronic annotation /// 0006631 // fatty acid metabolic process // inferred from electronic annotation /// 0007584 // response to nutrient // inferred from electronic annotation /// 0008152 // metabolic process // inferred from electronic annotation /// 000974…	0005739 // mitochondrion // inferred from direct assay /// 0005739 // mitochondrion // inferred from electronic annotation /// 0005741 // mitochondrial outer membrane // inferred from electronic annotation /// 0005743 // mitochondrial inner membrane // inferred from electronic annotation /// 0005783 // endoplasmic reticulum // inferred from direct assay /// 0005783 // endoplasmic reticulum // inf…	0000166 // nucleotide binding // inferred from electronic annotation /// 0003824 // catalytic activity // inferred from electronic annotation /// 0004467 // long-chain fatty acid-CoA ligase activity // inferred from direct assay /// 0004467 // long-chain fatty acid-CoA ligase activity // inferred from electronic annotation /// 0005524 // ATP binding // inferred from electronic annotation /// 0016…	chr10:114135862-114188138 (+) // 99.25 // q25.2		This probe set was annotated using the Matching Probes based pipeline to a Entrez Gene identifier using 14 transcripts. // false // Matching Probes // A	ENST00000496328 // ensembl // 8 // Cross Hyb Matching Probes	AB033899(11),AK000339(11),AK301786(11),AY358520(11),BC007985(11),ENST00000354273(11),ENST00000354655(11),ENST00000356116(11),ENST00000369410(11),ENST00000393081(11),ENST00000433418(11),NM_016234(11),NM_203379(11),NM_203380(11)	Hs.11638	chr10q25.1-q25.2	114188138	chr10	99.25	114135862	+	EC:6.2.1.3	ENSG00000197142		acyl-CoA synthetase long-chain family member 5	Human Genome PrimeView Array		GO:0001676|GO:0006629|GO:0006631|GO:0007584|GO:0008152|GO:0009744|GO:0009749|GO:0010747|GO:0010867|GO:0015908|GO:0019432|GO:0032869|GO:0035338|GO:0042981|GO:0044255|GO:0044281|GO:0070723|GO:0005739|GO:0005739|GO:0005741|GO:0005743|GO:0005783|GO:0005783|GO:0005789|GO:0005789|GO:0016020|GO:0016021|GO:0000166|GO:0003824|GO:0004467|GO:0004467|GO:0005524|GO:0016874	IPR000873 // AMP-dependent synthetase/ligase // 4.5E-127 /// IPR000873 // AMP-dependent synthetase/ligase // 5.7E-127 /// IPR000873 // AMP-dependent synthetase/ligase // 4.0E-127 /// IPR000873 // AMP-dependent synthetase/ligase // 2.2E-100		605677	Fatty_Acid_Degradation // GenMAPP		NP_057318 /// NP_976313 /// NP_976314	NM_016234 /// NM_203379 /// NM_203380	BC007985.2		GenBank	Consensus sequence		Homo sapiens	A6GV77 /// B4DX30 /// Q9ULC5	gb:BC007985.2 /DB_XREF=gi:33869960 /GEN=ACSL5 /TID=Hs.11638.1 /CNT=203 /FEA=FLmRNA /TIER=FL /STK=4 /LL=51703 /UG=Hs.11638 /DEF=Homo sapiens acyl-CoA synthetase long-chain family member 5, mRNA (cDNA clone MGC:3494 IMAGE:2959548), complete cds. /PROD=acyl-CoA synthetase long-chain family member 5 /FL=gb:BC007985.2 gb:AY358520.1 gb:AB033899.1 gb:NM_016234.3 /REP_ORG=H. sapiens		AB033899 // Homo sapiens FACL5 mRNA for fatty acid coenzyme A ligase 5, complete cds. // gb // 11 // --- /// AK000339 // Homo sapiens cDNA FLJ20332 fis, clone HEP10890, highly similar to LCFE_RAT LONG-CHAIN-FATTY-ACID--COA LIGASE 5. // gb // 11 // --- /// AK301786 // Homo sapiens cDNA FLJ52792 complete cds, highly similar to Long-chain-fatty-acid--CoA ligase 5 (EC 6.2.1.3). // gb // 11 // --- ///…	Hs.11638.1	full length	Hs.11638	Hs.11638
11731039_s_at	0.043	2.495	IL15RA	3601	0007165 // signal transduction // traceable author statement /// 0008283 // cell proliferation // traceable author statement /// 0019221 // cytokine-mediated signaling pathway // traceable author statement /// 0032825 // positive regulation of natural killer cell differentiation // inferred from electronic annotation	0000139 // Golgi membrane // inferred from electronic annotation /// 0005576 // extracellular region // inferred from electronic annotation /// 0005615 // extracellular space // inferred from electronic annotation /// 0005634 // nucleus // inferred from electronic annotation /// 0005783 // endoplasmic reticulum // inferred from electronic annotation /// 0005789 // endoplasmic reticulum membrane /…	0004871 // signal transducer activity // traceable author statement /// 0004872 // receptor activity // inferred from electronic annotation /// 0004896 // cytokine receptor activity // traceable author statement /// 0005515 // protein binding // inferred from physical interaction	chr10:5994334-6020142 (-) // 97.0 // p15.1		This probe set was annotated using the Matching Probes based pipeline to a Entrez Gene identifier using 14 transcripts. // false // Matching Probes // A	BC121140 // gb // 6 // Cross Hyb Matching Probes /// BC121141 // gb // 6 // Cross Hyb Matching Probes	BC065506(11),BC107777(11),ENST00000379972(11),ENST00000379977(11),ENST00000397248(11),ENST00000397251(11),ENST00000532948(11),ENST00000534292(11),NM_001243539(11),NM_001256765(11),NM_002189(11),NM_172200(11),NR_046362(11),U31628(11)	Hs.524117	chr10p15.1	6020142	chr10	97	5994334	-		ENSG00000134470		interleukin 15 receptor, alpha	Human Genome PrimeView Array		GO:0007165|GO:0008283|GO:0019221|GO:0032825|GO:0000139|GO:0005576|GO:0005615|GO:0005634|GO:0005783|GO:0005789|GO:0005794|GO:0016020|GO:0016021|GO:0030659|GO:0031410|GO:0031965|GO:0004871|GO:0004872|GO:0004896|GO:0005515			601070			NP_001230468 /// NP_001243694 /// NP_002180 /// NP_751950	NM_001243539 /// NM_001256765 /// NM_002189 /// NM_172200 /// NR_033494 /// NR_046362	NM_172200.1		GenBank	Consensus sequence		Homo sapiens	G8CVM3 /// Q13261 /// Q3B769 /// Q6P0Q3	gb:NM_172200.1 /DB_XREF=gi:26787981 /GEN=IL15RA /TID=Hs.524117.1 /CNT=42 /FEA=FLmRNA /TIER=FL+Stack /STK=8 /LL=3601 /UG=Hs.524117 /DEF=Homo sapiens interleukin 15 receptor, alpha (IL15RA), transcript variant 2, mRNA. /PROD=interleukin 15 receptor, alpha isoform 2 /FL=gb:NM_172200.1 gb:BC107777.1 gb:CR457064.1 /REP_ORG=H. sapiens		BC065506 // Homo sapiens interleukin 15 receptor, alpha, mRNA (cDNA clone IMAGE:5588540), complete cds. // gb // 11 // --- /// BC107777 // Homo sapiens interleukin 15 receptor, alpha, mRNA (cDNA clone MGC:104179 IMAGE:6497994), complete cds. // gb // 11 // --- /// ENST00000379972 // cdna:known chromosome:GRCh37:10:5994356:6020150:-1 gene:ENSG00000134470 gene_biotype:protein_coding transcript_biot…	Hs.524117.1	full length	Hs.524117	Hs.524117
11757624_s_at	0.059	2.49	PARP12	64761		0005634 // nucleus // inferred from electronic annotation	0003676 // nucleic acid binding // inferred from electronic annotation /// 0003950 // NAD+ ADP-ribosyltransferase activity // inferred from electronic annotation /// 0008270 // zinc ion binding // inferred from electronic annotation /// 0016740 // transferase activity // inferred from electronic annotation /// 0046872 // metal ion binding // inferred from electronic annotation	chr7:139723548-139724098 (-) // 97.86 // q34		This probe set was annotated using the Matching Probes based pipeline to a Entrez Gene identifier using 7 transcripts. // false // Matching Probes // A		AL136766(11),BC081541(10),ENST00000263549(11),ENST00000473341(11),ENST00000488726(11),ENST00000541746(11),NM_022750(10)	Hs.602306	chr7q34	139724098	chr7	97.86	139723548	-	EC:2.4.2.30	ENSG00000059378		poly (ADP-ribose) polymerase family, member 12	Human Genome PrimeView Array		GO:0005634|GO:0003676|GO:0003950|GO:0008270|GO:0016740|GO:0046872	IPR000571 // Zinc finger, CCCH-type // 1.2E-8 /// IPR000571 // Zinc finger, CCCH-type // 2.2E-9 /// IPR012317 // Poly(ADP-ribose) polymerase, catalytic domain // 7.7E-42		612481			NP_073587	NM_022750	AI672353		GenBank	Consensus sequence		Homo sapiens	A4D1T0 /// F5H4A5 /// G5E9U9 /// H7C4L8 /// H7C4T3 /// H7C4Z9 /// Q7Z2T1 /// Q9H0J9	gb:AI672353 /DB_XREF=gi:4852084 /DB_XREF=ty64b10.x1 /CLONE=IMAGE:2283835 /TID=Hs.602306.1 /CNT=19 /FEA=EST /TIER=Stack /STK=7 /UG=Hs.602306 /UG_TITLE=Transcribed locus /REP_ORG=H. sapiens		AL136766 // Homo sapiens mRNA; cDNA DKFZp434A0516 (from clone DKFZp434A0516); complete cds. // gb // 11 // --- /// BC081541 // Homo sapiens poly (ADP-ribose) polymerase family, member 12, mRNA (cDNA clone MGC:71625 IMAGE:5296560), complete cds. // gb // 10 // --- /// ENST00000263549 // cdna:known chromosome:GRCh37:7:139723544:139763521:-1 gene:ENSG00000059378 gene_biotype:protein_coding transcrip…	Hs.602306.1	full length	Hs.12646	Hs.12646
11721877_s_at	0.115	2.485	MT1F	4494	0045926 // negative regulation of growth // inferred from sequence or structural similarity /// 0071276 // cellular response to cadmium ion // inferred from expression pattern /// 0071294 // cellular response to zinc ion // inferred from sequence or structural similarity	0005634 // nucleus // inferred from direct assay /// 0005737 // cytoplasm // inferred from direct assay /// 0005737 // cytoplasm // non-traceable author statement /// 0048471 // perinuclear region of cytoplasm // inferred from sequence or structural similarity	0005507 // copper ion binding // non-traceable author statement /// 0008270 // zinc ion binding // inferred from sequence or structural similarity /// 0008270 // zinc ion binding // non-traceable author statement /// 0046870 // cadmium ion binding // non-traceable author statement /// 0046872 // metal ion binding // inferred from electronic annotation	chr16:56691605-56693473 (+) // 84.83 // q12.2		This probe set was annotated using the Matching Probes based pipeline to a Entrez Gene identifier using 6 transcripts. // false // Matching Probes // A		BC029453(11),ENST00000334350(11),ENST00000394501(11),ENST00000564295(11),ENST00000568475(11),NM_005949(11)	Hs.513626	chr16q13	56693473	chr16	84.83	56691605	+		ENSG00000198417		metallothionein 1F	Human Genome PrimeView Array		GO:0045926|GO:0071276|GO:0071294|GO:0005634|GO:0005737|GO:0005737|GO:0048471|GO:0005507|GO:0008270|GO:0008270|GO:0046870|GO:0046872	IPR003019 // Metallothionein superfamily, eukaryotic // 4.0E-17 /// IPR003019 // Metallothionein superfamily, eukaryotic // 1.3E-11 /// IPR003019 // Metallothionein superfamily, eukaryotic // 3.9E-16		156352			NP_005940	NM_005949	NM_005949.3		GenBank	Consensus sequence		Homo sapiens	A8MWH4 /// H3BRY8 /// P04733	gb:NM_005949.3 /DB_XREF=gi:194097399 /GEN=MT1F /TID=Hs.513626.1 /CNT=77 /FEA=FLmRNA /TIER=FL+Stack /STK=36 /LL=4494 /UG=Hs.513626 /DEF=Homo sapiens metallothionein 1F (MT1F), mRNA. /PROD=metallothionein 1F /FL=gb:NM_005949.3 gb:BC029453.1 /REP_ORG=H. sapiens		AF078844 // Homo sapiens hqp0376 protein mRNA, complete cds. // gb // 11 // --- /// BC029453 // Homo sapiens metallothionein 1F, mRNA (cDNA clone MGC:32732 IMAGE:4041046), complete cds. // gb // 11 // --- /// BC108722 // Homo sapiens cDNA clone IMAGE:5173491. // gb // 11 // --- /// ENST00000334350 // cdna:known chromosome:GRCh37:16:56691606:56693215:1 gene:ENSG00000198417 gene_biotype:protein_cod…	Hs.513626.1	full length	Hs.513626	Hs.513626
11717218_a_at	0.041	2.485	STK10	6793	0006468 // protein phosphorylation // traceable author statement /// 0006468 // protein phosphorylation // inferred from electronic annotation /// 0007049 // cell cycle // inferred from electronic annotation /// 0016310 // phosphorylation // inferred from electronic annotation /// 0046777 // protein autophosphorylation // inferred from direct assay /// 0071593 // lymphocyte aggregation // inferre…	0005886 // plasma membrane // inferred from direct assay /// 0005886 // plasma membrane // inferred from electronic annotation /// 0016020 // membrane // inferred from electronic annotation	0000166 // nucleotide binding // inferred from electronic annotation /// 0004672 // protein kinase activity // inferred from electronic annotation /// 0004674 // protein serine/threonine kinase activity // inferred from direct assay /// 0004674 // protein serine/threonine kinase activity // inferred from electronic annotation /// 0004674 // protein serine/threonine kinase activity // traceable au…	chr5:171469077-171615390 (-) // 92.25 // q35.1		This probe set was annotated using the Matching Probes based pipeline to a Entrez Gene identifier using 7 transcripts. // false // Matching Probes // A		AB015718(11),AK092814(11),AL133081(11),BC070077(11),ENST00000176763(11),ENST00000517360(11),NM_005990(11)	Hs.719134	chr5q35.1	171615390	chr5	92.25	171469077	-	EC:2.7.11.1	ENSG00000072786		serine/threonine kinase 10	Human Genome PrimeView Array		GO:0006468|GO:0006468|GO:0007049|GO:0016310|GO:0046777|GO:0071593|GO:0071593|GO:2000401|GO:2000401|GO:0005886|GO:0005886|GO:0016020|GO:0000166|GO:0004672|GO:0004674|GO:0004674|GO:0004674|GO:0005515|GO:0005524|GO:0016301|GO:0016740|GO:0016772|GO:0042801|GO:0042803	IPR000719 // Protein kinase, catalytic domain // 1.6E-69 /// IPR001245 // Serine-threonine/tyrosine-protein kinase catalytic domain // 3.4E-50 /// IPR022165 // Polo kinase kinase // 6.5E-40 /// IPR022165 // Polo kinase kinase // 1.1E-48		603919			NP_005981	NM_005990	BC070077.1		GenBank	Consensus sequence		Homo sapiens	O94804 /// Q9P153	gb:BC070077.1 /DB_XREF=gi:47125293 /GEN=STK10 /TID=Hs.719134.1 /CNT=332 /FEA=FLmRNA /TIER=FL+Stack /STK=83 /LL=6793 /UG=Hs.719134 /DEF=Homo sapiens serinethreonine kinase 10, mRNA (cDNA clone MGC:87394 IMAGE:5267449), complete cds. /PROD=serinethreonine kinase 10 /FL=gb:NM_005990.3 gb:BC070077.1 gb:AB015718.1 /REP_ORG=H. sapiens		AB015718 // Homo sapiens lok mRNA for protein kinase, complete cds. // gb // 11 // --- /// AK092814 // Homo sapiens cDNA FLJ35495 fis, clone SMINT2008817. // gb // 11 // --- /// AL133081 // Homo sapiens mRNA; cDNA DKFZp434A0827 (from clone DKFZp434A0827). // gb_htc // 11 // --- /// BC070077 // Homo sapiens serine/threonine kinase 10, mRNA (cDNA clone MGC:87394 IMAGE:5267449), complete cds. // gb …	Hs.719134.1	full length	Hs.740417	Hs.740417
11742889_at	0.038	2.483	FBXO6	26270	0000077 // DNA damage checkpoint // traceable author statement /// 0006281 // DNA repair // traceable author statement /// 0006281 // DNA repair // inferred from electronic annotation /// 0006508 // proteolysis // traceable author statement /// 0006516 // glycoprotein catabolic process // inferred from electronic annotation /// 0006974 // response to DNA damage stimulus // inferred from electroni…	0005737 // cytoplasm // inferred from direct assay /// 0005737 // cytoplasm // inferred from electronic annotation /// 0019005 // SCF ubiquitin ligase complex // inferred from direct assay /// 0019005 // SCF ubiquitin ligase complex // inferred from electronic annotation	0001948 // glycoprotein binding // inferred from sequence or structural similarity /// 0001948 // glycoprotein binding // inferred from electronic annotation /// 0004842 // ubiquitin-protein ligase activity // inferred from electronic annotation /// 0005515 // protein binding // inferred from physical interaction /// 0030246 // carbohydrate binding // inferred from electronic annotation	chr1:11724149-11734411 (+) // 78.74 // p36.22		This probe set was annotated using the Matching Probes based pipeline to a Entrez Gene identifier using 3 transcripts. // false // Matching Probes // A	AF233223 // gb // 6 // Cross Hyb Matching Probes /// GENSCAN00000041632 // ensembl // 5 // Cross Hyb Matching Probes /// ENST00000474239 // ensembl // 2 // Cross Hyb Matching Probes /// ENST00000449067 // ensembl // 8 // Cross Hyb Matching Probes	BC020880(11),ENST00000376753(11),NM_018438(11)	Hs.464419	chr1p36.22	11734411	chr1	78.74	11724149	+		ENSG00000116663		F-box protein 6	Human Genome PrimeView Array		GO:0000077|GO:0006281|GO:0006281|GO:0006508|GO:0006516|GO:0006974|GO:0006986|GO:0016567|GO:0030163|GO:0030433|GO:0030433|GO:0031146|GO:0031146|GO:0005737|GO:0005737|GO:0019005|GO:0019005|GO:0001948|GO:0001948|GO:0004842|GO:0005515|GO:0030246	IPR001810 // F-box domain, cyclin-like // 4.4E-11 /// IPR007397 // F-box associated (FBA) domain // 2.1E-99		605647			NP_060908	NM_018438	AF233223.1		GenBank	Consensus sequence		Homo sapiens	Q9NRD1	gb:AF233223.1 /DB_XREF=gi:7677402 /GEN=FBG2 /TID=Hs.464419.1 /CNT=62 /FEA=FLmRNA /TIER=FL+Stack /STK=12 /LL=26270 /UG=Hs.464419 /DEF=Homo sapiens F-box protein FBG2 (FBG2) mRNA, complete cds. /PROD=F-box protein FBG2 /FL=gb:AF233223.1 gb:NM_018438.5 gb:BC020880.1 /REP_ORG=H. sapiens		BC020880 // Homo sapiens F-box protein 6, mRNA (cDNA clone MGC:24107 IMAGE:4614957), complete cds. // gb // 11 // --- /// ENST00000376753 // cdna:known chromosome:GRCh37:1:11724181:11734411:1 gene:ENSG00000116663 gene_biotype:protein_coding transcript_biotype:protein_coding // ensembl // 11 // --- /// NM_018438 // Homo sapiens F-box protein 6 (FBXO6), mRNA. // refseq // 11 // ---	Hs.464419.1	full length	Hs.464419	Hs.464419
11750463_a_at	0.012	2.472	CLEC4M	10332	0006897 // endocytosis // inferred from electronic annotation /// 0007159 // leukocyte cell-cell adhesion // non-traceable author statement /// 0009988 // cell-cell recognition // traceable author statement /// 0019048 // virus-host interaction // traceable author statement /// 0019062 // viral attachment to host cell // traceable author statement /// 0019079 // viral genome replication // non-tr…	0005576 // extracellular region // inferred from electronic annotation /// 0005622 // intracellular // traceable author statement /// 0005737 // cytoplasm // non-traceable author statement /// 0005886 // plasma membrane // inferred from electronic annotation /// 0005887 // integral to plasma membrane // traceable author statement /// 0016020 // membrane // traceable author statement /// 0016020 /…	0004872 // receptor activity // non-traceable author statement /// 0004872 // receptor activity // inferred from electronic annotation /// 0005537 // mannose binding // inferred from electronic annotation /// 0030246 // carbohydrate binding // non-traceable author statement /// 0030246 // carbohydrate binding // inferred from electronic annotation /// 0030369 // ICAM-3 receptor activity // non-tr…	chr19:7828129-7833874 (+) // 95.45 // p13.2		This probe set was annotated using the Matching Probes based pipeline to a Entrez Gene identifier using 8 transcripts. // false // Matching Probes // A		AK023750(9),AK298084(9),AY042235(9),AY042236(9),AY042239(9),NR_026707(9),NR_026708(9),NR_026709(9)	Hs.421437	chr19p13	7833874	chr19	95.45	7828129	+				C-type lectin domain family 4, member M	Human Genome PrimeView Array		GO:0006897|GO:0007159|GO:0009988|GO:0019048|GO:0019062|GO:0019079|GO:0019882|GO:0035556|GO:0044419|GO:0045087|GO:0046795|GO:0046968|GO:0005576|GO:0005622|GO:0005737|GO:0005886|GO:0005887|GO:0016020|GO:0016020|GO:0016021|GO:0004872|GO:0004872|GO:0005537|GO:0030246|GO:0030246|GO:0030369|GO:0042605|GO:0046790|GO:0046872			605872			NP_001138376 /// NP_001138377 /// NP_001138378 /// NP_001138379 /// NP_001138380 /// NP_001138381 /// NP_001138382 /// NP_001138383 /// NP_055072	NM_001144904 /// NM_001144905 /// NM_001144906 /// NM_001144907 /// NM_001144908 /// NM_001144909 /// NM_001144910 /// NM_001144911 /// NM_014257 /// NM_214675 /// NM_214676 /// NR_026707 /// NR_026708 /// NR_026709	AK298084.1		GenBank	Consensus sequence		Homo sapiens	B4DNV9 /// B4E2Z5 /// C9JXP3 /// E7ENS9 /// F8WFB3 /// H7BXE2 /// H7BXU4 /// Q2TB20 /// Q9H2X3	gb:AK298084.1 /DB_XREF=gi:194389709 /TID=Hs.421437.11 /CNT=3 /FEA=FLmRNA /TIER=FL /STK=1 /LL=10332 /UG_GENE=CLEC4M /UG=Hs.421437 /UG_TITLE=C-type lectin domain family 4, member M /DEF=Homo sapiens cDNA FLJ55003 complete cds, highly similar to Homo sapiens C-type lectin domain family 4, member M (CLEC4M), transcript variant 6, mRNA. /FL=gb:AK298084.1 gb:AY042239.1 /REP_ORG=H. sapiens		AK023750 // Homo sapiens cDNA FLJ13688 fis, clone PLACE2000062, highly similar to Homo sapiens mRNA for type II membrane protein. // gb // 9 // --- /// AK298084 // Homo sapiens cDNA FLJ55003 complete cds, highly similar to Homo sapiens C-type lectin domain family 4, member M (CLEC4M), transcript variant 6, mRNA. // gb // 9 // --- /// AY042235 // Homo sapiens mDC-SIGN2 type III isoform (CD209L) mR…	Hs.421437.11	full length	Hs.421437	Hs.421437
11728603_a_at	0.043	2.47	CLDN23	137075	0016338 // calcium-independent cell-cell adhesion // inferred from sequence or structural similarity /// 0034329 // cell junction assembly // traceable author statement /// 0045216 // cell-cell junction organization // traceable author statement /// 0070830 // tight junction assembly // traceable author statement	0005886 // plasma membrane // inferred from electronic annotation /// 0005923 // tight junction // inferred from sequence or structural similarity /// 0005923 // tight junction // inferred from electronic annotation /// 0016020 // membrane // inferred from electronic annotation /// 0016021 // integral to membrane // inferred from electronic annotation /// 0030054 // cell junction // inferred from…	0005198 // structural molecule activity // inferred from electronic annotation /// 0042802 // identical protein binding // inferred from sequence or structural similarity	chr8:8559447-8561606 (+) // 93.83 // p23.1		This probe set was annotated using the Matching Probes based pipeline to a Entrez Gene identifier using 2 transcripts. // false // Matching Probes // A		ENST00000519106(11),NM_194284(11)	Hs.183617	chr8p23.1	8561606	chr8	93.83	8559447	+		ENSG00000176305 /// ENSG00000253958		claudin 23	Human Genome PrimeView Array		GO:0016338|GO:0034329|GO:0045216|GO:0070830|GO:0005886|GO:0005923|GO:0005923|GO:0016020|GO:0016021|GO:0030054|GO:0005198|GO:0042802	IPR004031 // PMP-22/EMP/MP20/Claudin // 2.2E-19		609203			NP_919260	NM_194284	NM_194284.2		GenBank	Consensus sequence		Homo sapiens	Q96B33	gb:NM_194284.2 /DB_XREF=gi:124107615 /GEN=CLDN23 /TID=Hs.183617.1 /CNT=26 /FEA=FLmRNA /TIER=FL+Stack /STK=13 /LL=137075 /UG=Hs.183617 /DEF=Homo sapiens claudin 23 (CLDN23), mRNA. /PROD=claudin 23 /FL=gb:NM_194284.2 gb:BC125149.1 gb:BC125148.1 /REP_ORG=H. sapiens		ENST00000389800 // cdna:pseudogene chromosome:GRCh37:8:8559666:8561616:1 gene:ENSG00000176305 gene_biotype:pseudogene transcript_biotype:pseudogene // ensembl // 11 // --- /// ENST00000519106 // cdna:known chromosome:GRCh37:8:8559448:8561616:1 gene:ENSG00000253958 gene_biotype:protein_coding transcript_biotype:protein_coding // ensembl // 11 // --- /// NM_194284 // Homo sapiens claudin 23 (CLDN23…	Hs.183617.1	full length	Hs.183617	Hs.183617
11721437_a_at	0.088	2.469	STC2	8614	0007166 // cell surface receptor signaling pathway // traceable author statement /// 0007267 // cell-cell signaling // traceable author statement /// 0007566 // embryo implantation // inferred from electronic annotation /// 0007584 // response to nutrient // traceable author statement /// 0033280 // response to vitamin D // inferred from electronic annotation /// 0043434 // response to peptide ho…	0005576 // extracellular region // inferred from electronic annotation	0005179 // hormone activity // inferred from electronic annotation /// 0005179 // hormone activity // traceable author statement	chr5:172741725-172756581 (-) // 93.26 // q35.1		This probe set was annotated using the Matching Probes based pipeline to a Entrez Gene identifier using 3 transcripts. // false // Matching Probes // A		AK095862(11),ENST00000265087(11),NM_003714(11)	Hs.233160	chr5q35.1	172756581	chr5	93.26	172741725	-		ENSG00000113739		stanniocalcin 2	Human Genome PrimeView Array		GO:0007166|GO:0007267|GO:0007566|GO:0007584|GO:0033280|GO:0043434|GO:0046697|GO:0071456|GO:0005576|GO:0005179|GO:0005179	IPR004978 // Stanniocalcin // 7.6E-96		603665			NP_003705	NM_003714	CA432453		GenBank	Consensus sequence		Homo sapiens	B3KNF2 /// E5RG57 /// H0YB13 /// O76061 /// Q6FHC9	gb:CA432453 /DB_XREF=gi:24795179 /DB_XREF=UI-H-FL1-bgu-i-13-0-UI.s1 /CLONE=UI-H-FL1-bgu-i-13-0-UI /TID=Hs.233160.1 /CNT=443 /FEA=FLmRNA /TIER=Stack /STK=6 /LL=8614 /UG_GENE=STC2 /UG=Hs.233160 /UG_TITLE=Stanniocalcin 2 /FL=gb:BC000658.2 gb:AF055460.1 gb:BC013958.2 gb:CR541825.1 gb:AB012664.1 gb:AF031036.1 gb:BC006352.2 gb:BT019591.1 gb:AF098462.1 gb:NM_003714.2 /REP_ORG=H. sapiens		AK095862 // Homo sapiens cDNA FLJ38543 fis, clone HCHON2001546, highly similar to STANNIOCALCIN 2 PRECURSOR. // gb // 11 // --- /// ENST00000265087 // cdna:known chromosome:GRCh37:5:172741716:172756506:-1 gene:ENSG00000113739 gene_biotype:protein_coding transcript_biotype:protein_coding // ensembl // 11 // --- /// NM_003714 // Homo sapiens stanniocalcin 2 (STC2), mRNA. // refseq // 11 // ---	Hs.233160.1	full length	Hs.233160	Hs.233160
11761332_at	0.032	2.466	SGCE	8910	0007160 // cell-matrix adhesion // traceable author statement /// 0007517 // muscle organ development // traceable author statement	0005737 // cytoplasm // inferred from electronic annotation /// 0005856 // cytoskeleton // inferred from electronic annotation /// 0005886 // plasma membrane // inferred from electronic annotation /// 0005887 // integral to plasma membrane // traceable author statement /// 0016010 // dystrophin-associated glycoprotein complex // inferred from direct assay /// 0016012 // sarcoglycan complex // inf…	0005509 // calcium ion binding // inferred from electronic annotation	chr7:94217265-94285498 (-) // 99.96 // q21.3		This probe set was annotated using the Matching Probes based pipeline to a Entrez Gene identifier using 2 transcripts. // false // Matching Probes // A		AK295021(9),ENST00000415788(9)	Hs.371199	chr7q21.3	94285498	chr7	99.96	94217265	-		ENSG00000127990		sarcoglycan, epsilon	Human Genome PrimeView Array		GO:0007160|GO:0007517|GO:0005737|GO:0005856|GO:0005886|GO:0005887|GO:0016010|GO:0016012|GO:0016012|GO:0016020|GO:0016021|GO:0042383|GO:0005509	IPR008908 // Sarcoglycan alphaepsilon // 2.1E-157		159900 /// 604149			NP_001092870 /// NP_001092871 /// NP_003910	NM_001099400 /// NM_001099401 /// NM_003919	AK295021.1		GenBank	Consensus sequence		Homo sapiens	B4DP78 /// B7Z2R4 /// C9J4J9 /// C9JR67 /// E9PEH6 /// E9PF60 /// G5E9K6 /// H0YC75 /// O43556 /// Q6L8P0	gb:AK295021.1 /DB_XREF=gi:221040545 /TID=Hs.371199.4 /CNT=7 /FEA=FLmRNA /TIER=FL /STK=1 /LL=8910 /UG_GENE=SGCE /UG=Hs.371199 /UG_TITLE=Sarcoglycan, epsilon /DEF=Homo sapiens cDNA FLJ50763 complete cds, highly similar to Homo sapiens sarcoglycan, epsilon (SGCE), mRNA. /FL=gb:AK295021.1 /REP_ORG=H. sapiens		AK295021 // Homo sapiens cDNA FLJ50763 complete cds, highly similar to Homo sapiens sarcoglycan, epsilon (SGCE), mRNA. // gb // 9 // --- /// ENST00000415788 // cdna:putative chromosome:GRCh37:7:94217623:94285498:-1 gene:ENSG00000127990 gene_biotype:protein_coding transcript_biotype:protein_coding // ensembl // 9 // ---	Hs.371199.4	full length	Hs.371199	Hs.371199
11742792_at	0.058	2.463	ARL9	132946	0007264 // small GTPase mediated signal transduction // inferred from electronic annotation	0005622 // intracellular // inferred from electronic annotation	0000166 // nucleotide binding // inferred from electronic annotation /// 0005525 // GTP binding // inferred from electronic annotation	chr4:57371374-57390451 (+) // 77.22 // q12		This probe set was annotated using the Matching Probes based pipeline to a Entrez Gene identifier using 3 transcripts. // false // Matching Probes // A	GENSCAN00000008594 // ensembl // 7 // Cross Hyb Matching Probes	AY439003(10),ENST00000360096(10),NM_206919(10)	Hs.444449	chr4q12	57390451	chr4	77.22	57371374	+		ENSG00000196503		ADP-ribosylation factor-like 9	Human Genome PrimeView Array		GO:0007264|GO:0005622|GO:0000166|GO:0005525	IPR001806 // Small GTPase superfamily // 6.1E-13 /// IPR006689 // Small GTPase superfamily, ARF/SAR type // 4.3E-40 /// IPR006762 // Gtr1/RagA G protein // 4.4E-10 /// IPR013684 // Mitochondrial Rho-like // 1.6E-12 /// IPR019009 // Signal recognition particle receptor, beta subunit // 4.8E-14		612405			NP_996802	NM_206919	NM_206919.1		GenBank	Consensus sequence		Homo sapiens	Q6T311	gb:NM_206919.1 /DB_XREF=gi:51011132 /GEN=ARL9 /TID=Hs.444449.1 /CNT=29 /FEA=FLmRNA /TIER=FL+Stack /STK=19 /LL=132946 /UG=Hs.444449 /DEF=Homo sapiens ADP-ribosylation factor-like 9 (ARL9), mRNA. /PROD=ADP-ribosylation factor-like 9 /FL=gb:NM_206919.1 gb:AY439003.1 /REP_ORG=H. sapiens		AY439003 // Homo sapiens ADP-ribosylation factor-like 9 (ARL9) mRNA, complete cds. // gb // 10 // --- /// ENST00000360096 // cdna:known chromosome:GRCh37:4:57371375:57390058:1 gene:ENSG00000196503 gene_biotype:protein_coding transcript_biotype:protein_coding // ensembl // 10 // --- /// NM_206919 // Homo sapiens ADP-ribosylation factor-like 9 (ARL9), mRNA. // refseq // 10 // ---	Hs.444449.1	full length	Hs.444449	Hs.444449
11716186_s_at	0.021	2.455	ALCAM	214	0007155 // cell adhesion // inferred from electronic annotation /// 0007155 // cell adhesion // traceable author statement /// 0007165 // signal transduction // traceable author statement /// 0007411 // axon guidance // traceable author statement /// 0007411 // axon guidance // inferred from electronic annotation /// 0008045 // motor axon guidance // inferred from electronic annotation	0009897 // external side of plasma membrane // inferred from electronic annotation /// 0016020 // membrane // inferred from electronic annotation /// 0016021 // integral to membrane // inferred from electronic annotation /// 0030424 // axon // inferred from electronic annotation /// 0043025 // neuronal cell body // inferred from electronic annotation	0005102 // receptor binding // traceable author statement	chr3:105085712-105295746 (+) // 96.66 // q13.11		This probe set was annotated using the Matching Probes based pipeline to a Entrez Gene identifier using 5 transcripts. // false // Matching Probes // A	GENSCAN00000010740 // ensembl // 7 // Cross Hyb Matching Probes	DQ486139(10),ENST00000306107(11),ENST00000472644(10),NM_001243280(11),NM_001627(11)	Hs.591293	chr3q13.1	105295746	chr3	96.66	105085712	+		ENSG00000170017		activated leukocyte cell adhesion molecule	Human Genome PrimeView Array		GO:0007155|GO:0007155|GO:0007165|GO:0007411|GO:0007411|GO:0008045|GO:0009897|GO:0016020|GO:0016021|GO:0030424|GO:0043025|GO:0005102	IPR013106 // Immunoglobulin V-set // 1.7E-8 /// IPR013162 // CD80-like, immunoglobulin C2-set // 1.3E-23		601662			NP_001230209 /// NP_001230210 /// NP_001230212 /// NP_001618	NM_001243280 /// NM_001243281 /// NM_001243283 /// NM_001627	NM_001627.2		GenBank	Consensus sequence		Homo sapiens	B3KNN9 /// B4DTU0 /// B4DX43 /// F5GXJ9 /// H7C543 /// Q13740 /// Q6PEY4 /// Q6ZS95	gb:NM_001627.2 /DB_XREF=gi:68163410 /GEN=ALCAM /TID=Hs.591293.1 /CNT=459 /FEA=FLmRNA /TIER=FL+Stack /STK=117 /LL=214 /UG=Hs.591293 /DEF=Homo sapiens activated leukocyte cell adhesion molecule (ALCAM), mRNA. /PROD=activated leukocyte cell adhesion molecule /FL=gb:BC137097.1 gb:BC137096.1 gb:DQ486140.1 gb:DQ486139.1 gb:NM_001627.2 gb:L38608.1 gb:AK300362.1 gb:AK316113.1 /REP_ORG=H. sapiens		DQ486139 // Homo sapiens activated leukocyte cell adhesion molecule variant 1 mRNA, complete cds, alternatively spliced. // gb // 10 // --- /// ENST00000306107 // cdna:known chromosome:GRCh37:3:105085753:105295744:1 gene:ENSG00000170017 gene_biotype:protein_coding transcript_biotype:protein_coding // ensembl // 11 // --- /// ENST00000472644 // cdna:known chromosome:GRCh37:3:105086187:105295705:1 …	Hs.591293.1	est /// full length	Hs.714046	Hs.714046
11744236_a_at	0.036	2.449	DDX60	55601	0009615 // response to virus // inferred from direct assay /// 0009615 // response to virus // inferred from electronic annotation /// 0045087 // innate immune response // inferred from electronic annotation /// 1900245 // positive regulation of MDA-5 signaling pathway // inferred from mutant phenotype /// 1900246 // positive regulation of RIG-I signaling pathway // inferred from mutant phenotype	0005737 // cytoplasm // inferred from direct assay /// 0005737 // cytoplasm // inferred from electronic annotation	0000166 // nucleotide binding // inferred from electronic annotation /// 0003676 // nucleic acid binding // inferred from electronic annotation /// 0003690 // double-stranded DNA binding // inferred from direct assay /// 0003723 // RNA binding // inferred from electronic annotation /// 0003725 // double-stranded RNA binding // inferred from direct assay /// 0003727 // single-stranded RNA binding …	chr4:169137444-169239958 (-) // 96.61 // q32.3		This probe set was annotated using the Matching Probes based pipeline to a Entrez Gene identifier using 5 transcripts. // false // Matching Probes // A		AL137464(11),BC020601(11),BC038115(9),ENST00000393743(11),NM_017631(11)	Hs.591710	chr4q32.3	169239958	chr4	96.61	169137444	-	EC:3.6.4.13	ENSG00000137628		DEAD (Asp-Glu-Ala-Asp) box polypeptide 60	Human Genome PrimeView Array		GO:0009615|GO:0009615|GO:0045087|GO:1900245|GO:1900246|GO:0005737|GO:0005737|GO:0000166|GO:0003676|GO:0003690|GO:0003723|GO:0003725|GO:0003727|GO:0004386|GO:0005515|GO:0005524|GO:0008026|GO:0016787	IPR001650 // Helicase, C-terminal // 5.3E-10 /// IPR006935 // Helicase/UvrB domain // 1.5E-9 /// IPR011545 // DNA/RNA helicase, DEAD/DEAH box type, N-terminal // 2.2E-22		613974			NP_060101	NM_017631	AW150758		GenBank	Consensus sequence		Homo sapiens	D6R944 /// F5H781 /// H0Y8Z7 /// H0Y9B2 /// Q53FU7 /// Q6B0F7 /// Q6MZF7 /// Q8IY21 /// Q9H616 /// Q9NT91 /// Q9NXV7	gb:AW150758 /DB_XREF=gi:6198656 /DB_XREF=xg38g09.x1 /CLONE=IMAGE:2629888 /TID=Hs.591710.1 /CNT=140 /FEA=FLmRNA /TIER=Stack /STK=7 /LL=55601 /UG_GENE=DDX60 /UG=Hs.591710 /UG_TITLE=DEAD (Asp-Glu-Ala-Asp) box polypeptide 60 /FL=gb:BC038115.2 gb:BC020601.1 gb:NM_017631.5 /REP_ORG=H. sapiens		AL137464 // Homo sapiens mRNA; cDNA DKFZp434E1722 (from clone DKFZp434E1722); partial cds. // gb // 11 // --- /// BC020601 // Homo sapiens DEAD (Asp-Glu-Ala-Asp) box polypeptide 60, mRNA (cDNA clone IMAGE:4730802), complete cds. // gb // 11 // --- /// BC038115 // Homo sapiens DEAD (Asp-Glu-Ala-Asp) box polypeptide 60, mRNA (cDNA clone MGC:43125 IMAGE:5261001), complete cds. // gb // 9 // --- /// …	Hs.591710.1	full length	Hs.591710	Hs.591710
11746097_a_at	0.008	2.447	LOC100653042 /// NPEPPS	100653042 /// 9520	0000209 // protein polyubiquitination // traceable author statement /// 0002474 // antigen processing and presentation of peptide antigen via MHC class I // traceable author statement /// 0006508 // proteolysis // inferred from electronic annotation /// 0071456 // cellular response to hypoxia // inferred from direct assay	0005634 // nucleus // inferred from electronic annotation /// 0005737 // cytoplasm // inferred from electronic annotation /// 0005829 // cytosol // traceable author statement /// 0005829 // cytosol // inferred from electronic annotation	0004177 // aminopeptidase activity // inferred from electronic annotation /// 0004177 // aminopeptidase activity // traceable author statement /// 0008233 // peptidase activity // inferred from electronic annotation /// 0008237 // metallopeptidase activity // inferred from electronic annotation /// 0008270 // zinc ion binding // inferred from electronic annotation /// 0016787 // hydrolase activit…	chr17:45600307-45700261 (+) // 97.71 // q21.32		This probe set was annotated using the Matching Probes based pipeline to a Entrez Gene identifier using 17 transcripts. // true // Matching Probes // A	GENSCAN00000014332 // ensembl // 5 // Cross Hyb Matching Probes	AK293450(11),AK293995(11),AK296887(11),AK297107(11),AK303037(11),BC065294(11),Y07701(9),ENST00000530173(11),ENST00000322157(11),ENST00000530514(11),ENST00000528565(10),ENST00000544660(11),NM_006310(11)	Hs.443837	chr17q21	45700261	chr17	97.71	45600307	+	EC:3.4.11.14	ENSG00000141279		uncharacterized LOC100653042 /// aminopeptidase puromycin sensitive	Human Genome PrimeView Array		GO:0000209|GO:0002474|GO:0006508|GO:0071456|GO:0005634|GO:0005737|GO:0005829|GO:0005829|GO:0004177|GO:0004177|GO:0008233|GO:0008237|GO:0008270|GO:0016787|GO:0046872	IPR014782 // Peptidase M1, membrane alanine aminopeptidase, N-terminal // 3.5E-150 /// IPR014782 // Peptidase M1, membrane alanine aminopeptidase, N-terminal // 3.5E-150 /// IPR014782 // Peptidase M1, membrane alanine aminopeptidase, N-terminal // 4.0E-50 /// IPR014782 // Peptidase M1, membrane alanine aminopeptidase, N-terminal // 2.3E-27 /// IPR014782 // Peptidase M1, membrane alanine aminopept…		606793			NP_006301	NM_006310 /// XR_133574	AK303037.1		GenBank	Consensus sequence		Homo sapiens	A6NEC2 /// B3KTP2 /// B3KU93 /// B7Z1H4 /// B7Z1V9 /// B7Z463 /// B7Z4B2 /// B7Z899 /// E9PI82 /// E9PLK3 /// H0YDG0 /// P55786	gb:AK303037.1 /DB_XREF=gi:221044415 /TID=Hs.443837.2 /CNT=22 /FEA=FLmRNA /TIER=FL /STK=1 /LL=9520 /UG_GENE=NPEPPS /UG=Hs.443837 /UG_TITLE=Aminopeptidase puromycin sensitive /DEF=Homo sapiens cDNA FLJ55506 complete cds, highly similar to Puromycin-sensitive aminopeptidase (EC3.4.11.-). /FL=gb:AK303037.1 /REP_ORG=H. sapiens		AK293450 // Homo sapiens cDNA FLJ56052 complete cds, highly similar to Puromycin-sensitive aminopeptidase (EC 3.4.11.-). // gb // 11 // --- /// AK293995 // Homo sapiens cDNA FLJ53310 complete cds, highly similar to Puromycin-sensitive aminopeptidase (EC 3.4.11.-). // gb // 11 // --- /// AK296887 // Homo sapiens cDNA FLJ53354 complete cds, highly similar to Puromycin-sensitive aminopeptidase (EC 3…	Hs.443837.2	full length	Hs.740414	Hs.740414
11720623_a_at	0.123	2.44	MYD88	4615	0002224 // toll-like receptor signaling pathway // traceable author statement /// 0002238 // response to molecule of fungal origin // inferred from electronic annotation /// 0002755 // MyD88-dependent toll-like receptor signaling pathway // traceable author statement /// 0002755 // MyD88-dependent toll-like receptor signaling pathway // inferred from electronic annotation /// 0006916 // anti-apop…	0005622 // intracellular // inferred from electronic annotation /// 0005737 // cytoplasm // inferred from electronic annotation /// 0005829 // cytosol // traceable author statement /// 0005829 // cytosol // inferred from electronic annotation /// 0005886 // plasma membrane // traceable author statement /// 0005886 // plasma membrane // inferred from electronic annotation /// 0010008 // endosome m…	0005102 // receptor binding // inferred from electronic annotation /// 0005121 // Toll binding // inferred from electronic annotation /// 0005123 // death receptor binding // traceable author statement /// 0005515 // protein binding // inferred from physical interaction /// 0042802 // identical protein binding // inferred from physical interaction /// 0070976 // TIR domain binding // inferred fro…	chr3:38179968-38184513 (+) // 94.78 // p22.2		This probe set was annotated using the Matching Probes based pipeline to a Entrez Gene identifier using 31 transcripts. // false // Matching Probes // A		AB446470(10),AK097983(11),AK124685(11),AK296570(11),AK296716(11),AK298650(11),AK298666(11),AK300051(11),AK304676(11),BC013589(11),BT007376(10),BX537602(11),ENST00000396334(11),ENST00000415158(11),ENST00000416282(11),ENST00000417037(11),ENST00000421516(11),ENST00000421571(11),ENST00000424893(11),ENST00000443433(11),ENST00000463956(9),ENST00000481122(10),ENST00000484513(11),ENST00000495303(11),NM_0…	Hs.82116	chr3p22	38184513	chr3	94.78	38179968	+		ENSG00000172936		myeloid differentiation primary response gene (88)	Human Genome PrimeView Array		GO:0002224|GO:0002238|GO:0002755|GO:0002755|GO:0006916|GO:0006954|GO:0007165|GO:0007165|GO:0007166|GO:0007166|GO:0007254|GO:0008063|GO:0008063|GO:0009615|GO:0016064|GO:0019221|GO:0031663|GO:0032494|GO:0032496|GO:0032740|GO:0032740|GO:0032747|GO:0032747|GO:0032755|GO:0032755|GO:0032760|GO:0034130|GO:0034134|GO:0034142|GO:0042127|GO:0043123|GO:0043123|GO:0044130|GO:0045080|GO:0045087|GO:0045087|GO:…	IPR000157 // Toll/interleukin-1 receptor homology (TIR) domain // 1.4E-25 /// IPR000157 // Toll/interleukin-1 receptor homology (TIR) domain // 9.8E-26 /// IPR000157 // Toll/interleukin-1 receptor homology (TIR) domain // 1.3E-22 /// IPR000157 // Toll/interleukin-1 receptor homology (TIR) domain // 1.3E-22 /// IPR000157 // Toll/interleukin-1 receptor homology (TIR) domain // 1.2E-25 /// IPR000488…		602170 /// 612260			NP_001166037 /// NP_001166038 /// NP_001166039 /// NP_001166040 /// NP_002459	NM_001172566 /// NM_001172567 /// NM_001172568 /// NM_001172569 /// NM_002468	AK300051.1		GenBank	Consensus sequence		Homo sapiens	B4DKU4 /// B4DT48 /// B4DU08 /// B4E3D6 /// E9PGG5 /// H0Y4G9 /// Q99836	gb:AK300051.1 /DB_XREF=gi:194390195 /TID=Hs.82116.1 /CNT=201 /FEA=FLmRNA /TIER=FL /STK=1 /LL=4615 /UG_GENE=MYD88 /UG=Hs.82116 /UG_TITLE=Myeloid differentiation primary response gene (88) /DEF=Homo sapiens cDNA FLJ54830 complete cds, highly similar to Myeloid differentiation primary response protein MyD88. /FL=gb:AB446470.1 gb:NM_002468.4 gb:BC013589.1 gb:U84408.1 gb:AK300051.1 gb:AK304676.1 gb:U7…		AB446470 // Homo sapiens MYD88 mRNA for myeloid differentiation primary response gene 88, complete cds. // gb // 10 // --- /// AK097983 // Homo sapiens cDNA FLJ40664 fis, clone THYMU2020416. // gb // 11 // --- /// AK124685 // Homo sapiens cDNA FLJ42695 fis, clone BRAMY3003310, moderately similar to Homo sapiens myeloid differentiation primary response gene (88) (MYD88). // gb // 11 // --- /// AK2…	Hs.82116.1	full length	Hs.82116	Hs.82116
11758540_s_at	0.085	2.424	ZNF449	203523	0006351 // transcription, DNA-dependent // inferred from electronic annotation /// 0006355 // regulation of transcription, DNA-dependent // inferred from electronic annotation /// 0016032 // viral reproduction // inferred from electronic annotation	0005622 // intracellular // inferred from electronic annotation /// 0005634 // nucleus // inferred from electronic annotation	0003676 // nucleic acid binding // inferred from electronic annotation /// 0003677 // DNA binding // inferred from electronic annotation /// 0003700 // sequence-specific DNA binding transcription factor activity // inferred from electronic annotation /// 0008270 // zinc ion binding // inferred from electronic annotation /// 0046872 // metal ion binding // inferred from electronic annotation	chrX:134496634-134497069 (+) // 100.0 // q26.3		This probe set was annotated using the Matching Probes based pipeline to a Entrez Gene identifier using 7 transcripts. // false // Matching Probes // A	ENST00000478919 // ensembl // 1 // Cross Hyb Matching Probes	AL833407(11),AY280801(11),BC060768(11),BC065938(11),BX537604(11),ENST00000339249(11),NM_152695(11)	Hs.629718	chrXq26.3	134497069	chrX	100	134496634	+		ENSG00000173275		zinc finger protein 449	Human Genome PrimeView Array		GO:0006351|GO:0006355|GO:0016032|GO:0005622|GO:0005634|GO:0003676|GO:0003677|GO:0003700|GO:0008270|GO:0046872	IPR003309 // Transcription regulator SCAN // 8.0E-45 /// IPR007087 // Zinc finger, C2H2 // 1.9E-8 /// IPR007087 // Zinc finger, C2H2 // 2.0E-8 /// IPR007087 // Zinc finger, C2H2 // 4.2E-9 /// IPR007087 // Zinc finger, C2H2 // 5.8E-8 /// IPR007087 // Zinc finger, C2H2 // 1.1E-8 /// IPR007087 // Zinc finger, C2H2 // 4.5E-9		300627			NP_689908	NM_152695	DB304500		GenBank	Consensus sequence		Homo sapiens	B2RAT9 /// Q6P9G9 /// Q7Z3P1	gb:DB304500 /DB_XREF=gi:83132132 /DB_XREF=DB304500 /CLONE=BRAWH3002177 /TID=Hs.629718.1 /CNT=1 /FEA=EST /TIER=ConsEnd /STK=1 /UG=Hs.629718 /UG_TITLE=Transcribed locus /REP_ORG=H. sapiens		AL833407 // Homo sapiens mRNA; cDNA DKFZp313N1820 (from clone DKFZp313N1820); complete cds. // gb // 11 // --- /// AY280801 // Homo sapiens zinc finger protein 449 (ZNF449) mRNA, complete cds. // gb // 11 // --- /// BC060768 // Homo sapiens zinc finger protein 449, mRNA (cDNA clone MGC:71513 IMAGE:30346713), complete cds. // gb // 11 // --- /// BC065938 // Homo sapiens zinc finger protein 449, mR…	Hs.629718.1	full length	Hs.28780	Hs.28780
11756645_x_at	0.09	2.422	CXCL16	58191	0006898 // receptor-mediated endocytosis // non-traceable author statement /// 0006935 // chemotaxis // non-traceable author statement /// 0006935 // chemotaxis // inferred from electronic annotation /// 0030307 // positive regulation of cell growth // inferred from mutant phenotype /// 0030335 // positive regulation of cell migration // inferred from mutant phenotype /// 0034097 // response to c…	0005576 // extracellular region // non-traceable author statement /// 0005576 // extracellular region // traceable author statement /// 0005576 // extracellular region // inferred from electronic annotation /// 0005615 // extracellular space // inferred from direct assay /// 0005615 // extracellular space // inferred from electronic annotation /// 0005886 // plasma membrane // inferred from elect…	0005041 // low-density lipoprotein receptor activity // inferred from sequence or structural similarity /// 0005041 // low-density lipoprotein receptor activity // inferred from electronic annotation /// 0005044 // scavenger receptor activity // traceable author statement /// 0005044 // scavenger receptor activity // inferred from electronic annotation /// 0005102 // receptor binding // non-trace…	chr17:4636869-4639675 (-) // 66.31 // p13.2		This probe set was annotated using the Matching Probes based pipeline to a Entrez Gene identifier using 7 transcripts. // false // Matching Probes // A		AF275260(10),AF301016(10),AF337812(10),BC044930(10),ENST00000293778(11),ENST00000576153(11),NM_022059(10)	Hs.711652	chr17p13	4639675	chr17	66.31	4636869	-		ENSG00000161921		chemokine (C-X-C motif) ligand 16	Human Genome PrimeView Array		GO:0006898|GO:0006935|GO:0006935|GO:0030307|GO:0030335|GO:0034097|GO:0034341|GO:0034612|GO:0048247|GO:0005576|GO:0005576|GO:0005576|GO:0005615|GO:0005615|GO:0005886|GO:0016020|GO:0016020|GO:0016021|GO:0016021|GO:0005041|GO:0005041|GO:0005044|GO:0005044|GO:0005102|GO:0005125|GO:0008009|GO:0008009|GO:0008009			605398			NP_001094282 /// NP_071342	NM_001100812 /// NM_022059	CR611932.1		GenBank	Consensus sequence		Homo sapiens	I3L333 /// Q9H2A7	gb:CR611932.1 /DB_XREF=gi:50492739 /TID=Hs.711652.3 /CNT=5 /FEA=mRNA /TIER=ConsEnd /STK=0 /LL=58191 /UG_GENE=CXCL16 /UG=Hs.711652 /UG_TITLE=Chemokine (C-X-C motif) ligand 16 /DEF=full-length cDNA clone CS0DI028YA08 of Placenta Cot 25-normalized of Homo sapiens (human). /REP_ORG=H. sapiens		AF275260 // Homo sapiens SRPSOX (SRPSOX) mRNA, complete cds. // gb // 10 // --- /// AF301016 // Homo sapiens transmembrane chemokine CXCL16 mRNA, complete cds. // gb // 10 // --- /// AF337812 // Homo sapiens chemokine CXCL16 (CXCL16) mRNA, complete cds. // gb // 10 // --- /// BC044930 // Homo sapiens chemokine (C-X-C motif) ligand 16, mRNA (cDNA clone MGC:49865 IMAGE:5762458), complete cds. // gb…	Hs.711652.3	full length	Hs.730800	Hs.730800
11736609_at	0.18	2.419	MSX1	4487	0000122 // negative regulation of transcription from RNA polymerase II promoter // inferred from electronic annotation /// 0000902 // cell morphogenesis // inferred from direct assay /// 0001701 // in utero embryonic development // inferred from electronic annotation /// 0001837 // epithelial to mesenchymal transition // inferred from electronic annotation /// 0003007 // heart morphogenesis // in…	0005634 // nucleus // inferred from direct assay /// 0005634 // nucleus // inferred from electronic annotation /// 0005667 // transcription factor complex // inferred from electronic annotation	0000982 // RNA polymerase II core promoter proximal region sequence-specific DNA binding transcription factor activity // inferred from electronic annotation /// 0002039 // p53 binding // inferred from physical interaction /// 0003677 // DNA binding // inferred from electronic annotation /// 0003700 // sequence-specific DNA binding transcription factor activity // inferred from electronic annotat…	chr4:4861391-4865658 (+) // 79.95 // p16.2		This probe set was annotated using the Matching Probes based pipeline to a Entrez Gene identifier using 5 transcripts. // false // Matching Probes // A	M97676 // gb // 8 // Cross Hyb Matching Probes /// GENSCAN00000044373 // ensembl // 3 // Cross Hyb Matching Probes /// ENST00000468421 // ensembl // 1 // Cross Hyb Matching Probes	AK290636(9),BC021285(9),BC067353(9),ENST00000382723(9),NM_002448(9)	Hs.424414	chr4p16.2	4865658	chr4	79.95	4861391	+		ENSG00000163132		msh homeobox 1	Human Genome PrimeView Array		GO:0000122|GO:0000902|GO:0001701|GO:0001837|GO:0003007|GO:0003198|GO:0006351|GO:0006355|GO:0007275|GO:0007507|GO:0007517|GO:0008285|GO:0009952|GO:0010463|GO:0023019|GO:0030262|GO:0030308|GO:0030326|GO:0030509|GO:0030513|GO:0030900|GO:0030901|GO:0034504|GO:0035115|GO:0035116|GO:0035880|GO:0035880|GO:0042474|GO:0042475|GO:0042475|GO:0042476|GO:0042481|GO:0042733|GO:0043065|GO:0043066|GO:0043392|GO:…	IPR001356 // Homeodomain // 1.4E-25		106600 /// 142983 /// 189500 /// 608874			NP_002439	NM_002448	AK290636.1		GenBank	Consensus sequence		Homo sapiens	A8K3M1 /// F8W1P0 /// P28360	gb:AK290636.1 /DB_XREF=gi:158254703 /TID=Hs.424414.1 /CNT=48 /FEA=FLmRNA /TIER=FL /STK=2 /LL=4487 /UG_GENE=MSX1 /UG=Hs.424414 /UG_TITLE=Msh homeobox 1 /DEF=Homo sapiens cDNA FLJ75656 complete cds, highly similar to Homo sapiens msh homeo box homolog 1 (Drosophila) (MSX1), mRNA. /FL=gb:BC021285.2 gb:AK290636.1 gb:NM_002448.3 gb:M97676.1 gb:BC067353.1 /REP_ORG=H. sapiens		AK290636 // Homo sapiens cDNA FLJ75656 complete cds, highly similar to Homo sapiens msh homeo box homolog 1 (Drosophila) (MSX1), mRNA. // gb // 9 // --- /// BC021285 // Homo sapiens msh homeobox 1, mRNA (cDNA clone MGC:29576 IMAGE:5018103), complete cds. // gb // 9 // --- /// BC067353 // Homo sapiens msh homeobox 1, mRNA (cDNA clone MGC:78580 IMAGE:4893288), complete cds. // gb // 9 // --- /// EN…	Hs.424414.1	full length	Hs.424414	Hs.424414
11730912_at	0.025	2.401	NPM1	4869	0006281 // DNA repair // inferred from direct assay /// 0006334 // nucleosome assembly // inferred from direct assay /// 0006334 // nucleosome assembly // traceable author statement /// 0006886 // intracellular protein transport // traceable author statement /// 0006913 // nucleocytoplasmic transport // inferred from direct assay /// 0006913 // nucleocytoplasmic transport // traceable author stat…	0005634 // nucleus // inferred from direct assay /// 0005634 // nucleus // inferred from sequence or structural similarity /// 0005634 // nucleus // inferred from electronic annotation /// 0005654 // nucleoplasm // inferred from direct assay /// 0005654 // nucleoplasm // traceable author statement /// 0005654 // nucleoplasm // inferred from electronic annotation /// 0005730 // nucleolus // inferr…	0003676 // nucleic acid binding // inferred from electronic annotation /// 0003713 // transcription coactivator activity // inferred from direct assay /// 0003723 // RNA binding // inferred from direct assay /// 0003723 // RNA binding // inferred from electronic annotation /// 0005515 // protein binding // inferred from physical interaction /// 0019901 // protein kinase binding // inferred from p…	chr5:170814797-170834129 (+) // 83.12 // q35.1		This probe set was annotated using the Matching Probes based pipeline to a Entrez Gene identifier using 4 transcripts. // false // Matching Probes // A	AB042278 // gb // 1 // Cross Hyb Matching Probes	BC024716(11),BC107754(11),ENST00000393820(11),NM_001037738(11)	Hs.557550	chr5q35.1	170834129	chr5	83.12	170814797	+		ENSG00000181163		nucleophosmin (nucleolar phosphoprotein B23, numatrin)	Human Genome PrimeView Array		GO:0006281|GO:0006334|GO:0006334|GO:0006886|GO:0006913|GO:0006913|GO:0006916|GO:0006950|GO:0007098|GO:0007098|GO:0007165|GO:0007569|GO:0007569|GO:0008104|GO:0008285|GO:0008285|GO:0010826|GO:0032071|GO:0034080|GO:0042255|GO:0044419|GO:0046599|GO:0051092|GO:0051259|GO:0060699|GO:0005634|GO:0005634|GO:0005634|GO:0005654|GO:0005654|GO:0005654|GO:0005730|GO:0005730|GO:0005737|GO:0005737|GO:0005737|GO:…	IPR004301 // Nucleoplasmin // 1.2E-59		164040 /// 601626	Nuclear_Receptors // GenMAPP		NP_001032827 /// NP_002511 /// NP_954654	NM_001037738 /// NM_002520 /// NM_199185	NM_001037738.1		GenBank	Consensus sequence		Homo sapiens	A4ZU86 /// P06748 /// Q9BTI9 /// Q9NX34	gb:NM_001037738.1 /DB_XREF=gi:83641869 /GEN=NPM1 /TID=Hs.557550.2 /CNT=47 /FEA=FLmRNA /TIER=FL+Stack /STK=8 /LL=4869 /UG=Hs.557550 /DEF=Homo sapiens nucleophosmin (nucleolar phosphoprotein B23, numatrin) (NPM1), transcript variant 3, mRNA. /PROD=nucleophosmin 1 isoform 3 /FL=gb:AB042278.1 gb:BC107754.1 gb:NM_001037738.1 /REP_ORG=H. sapiens		BC024716 // Homo sapiens cDNA clone IMAGE:3856933, with apparent retained intron. // gb_htc // 11 // --- /// BC107754 // Homo sapiens nucleophosmin (nucleolar phosphoprotein B23, numatrin), mRNA (cDNA clone MGC:104254 IMAGE:6736004), complete cds. // gb // 11 // --- /// ENST00000393820 // cdna:known chromosome:GRCh37:5:170814855:170834129:1 gene:ENSG00000181163 gene_biotype:protein_coding transcr…	Hs.557550.2	full length	Hs.557550	Hs.557550
11723234_at	0.06	2.399	IFI44L	10964	0006955 // immune response // inferred from electronic annotation /// 0009615 // response to virus // inferred from electronic annotation	0005737 // cytoplasm // inferred from electronic annotation		chr1:79085606-79112042 (+) // 75.44 // p31.1		This probe set was annotated using the Matching Probes based pipeline to a Entrez Gene identifier using 1 transcripts. // false // Matching Probes // A		NM_006820(11)	Hs.389724	chr1p31.1	79112042	chr1	75.44	79085606	+				interferon-induced protein 44-like	Human Genome PrimeView Array		GO:0006955|GO:0009615|GO:0005737			613975			NP_006811	NM_006820	AB116553.1		GenBank	Consensus sequence		Homo sapiens	A4PB31 /// B2R5Q5 /// B4DDY4 /// B4E019 /// C9JPJ0 /// H7C1K6 /// Q53G44	gb:AB116553.1 /DB_XREF=gi:139002878 /TID=Hs.389724.1 /CNT=211 /FEA=FLmRNA /TIER=FL /STK=3 /LL=10964 /UG_GENE=IFI44L /UG=Hs.389724 /DEF=Homo sapiens mRNA for hypothetical protein, complete cds. /PROD=hypothetical protein /FL=gb:NM_006820.2 gb:AB116553.1 gb:BC015932.2 gb:AB000115.1 /REP_ORG=H. sapiens		NM_006820 // Homo sapiens interferon-induced protein 44-like (IFI44L), mRNA. // refseq // 11 // ---	Hs.389724.1	full length	Hs.389724	Hs.389724
11719528_at	0.033	2.392	PVRL2	5819	0001675 // acrosome assembly // inferred from electronic annotation /// 0002860 // positive regulation of natural killer cell mediated cytotoxicity directed against tumor cell target // inferred from mutant phenotype /// 0002891 // positive regulation of immunoglobulin mediated immune response // inferred from mutant phenotype /// 0007010 // cytoskeleton organization // inferred from electronic a…	0005886 // plasma membrane // traceable author statement /// 0005886 // plasma membrane // inferred from electronic annotation /// 0005911 // cell-cell junction // inferred from direct assay /// 0005911 // cell-cell junction // inferred from electronic annotation /// 0005915 // zonula adherens // inferred from sequence or structural similarity /// 0005915 // zonula adherens // inferred from elect…	0004872 // receptor activity // inferred from electronic annotation /// 0005515 // protein binding // inferred from physical interaction /// 0015026 // coreceptor activity // traceable author statement /// 0042803 // protein homodimerization activity // inferred from electronic annotation /// 0042803 // protein homodimerization activity // inferred from physical interaction /// 0050839 // cell ad…	chr19:45349392-45382198 (+) // 90.26 // q13.32		This probe set was annotated using the Matching Probes based pipeline to a Entrez Gene identifier using 5 transcripts. // false // Matching Probes // A	CR456818 // gb // 5 // Cross Hyb Matching Probes /// GENSCAN00000000713 // ensembl // 5 // Cross Hyb Matching Probes	AF058448(11),AK291330(10),BC003091(11),ENST00000252485(11),NM_002856(11)	Hs.655455	chr19q13.2	45382198	chr19	90.26	45349392	+		ENSG00000130202		poliovirus receptor-related 2 (herpesvirus entry mediator B)	Human Genome PrimeView Array		GO:0001675|GO:0002860|GO:0002891|GO:0007010|GO:0007155|GO:0007156|GO:0007156|GO:0007286|GO:0007286|GO:0007289|GO:0009566|GO:0019064|GO:0030382|GO:0032990|GO:0033005|GO:0034329|GO:0034332|GO:0042271|GO:0043064|GO:0044419|GO:0045216|GO:0045954|GO:0046814|GO:0050776|GO:0051654|GO:0051856|GO:0060370|GO:0005886|GO:0005886|GO:0005911|GO:0005911|GO:0005915|GO:0005915|GO:0009986|GO:0016020|GO:0016021|GO:…	IPR013106 // Immunoglobulin V-set // 3.9E-11 /// IPR013151 // Immunoglobulin // 5.0E-8 /// IPR013162 // CD80-like, immunoglobulin C2-set // 1.5E-19		600798			NP_001036189 /// NP_002847	NM_001042724 /// NM_002856	NM_002856.2		GenBank	Consensus sequence		Homo sapiens	A8K5L5 /// Q92692	gb:NM_002856.2 /DB_XREF=gi:112789534 /GEN=PVRL2 /TID=Hs.655455.2 /CNT=148 /FEA=FLmRNA /TIER=FL+Stack /STK=52 /LL=5819 /UG=Hs.655455 /DEF=Homo sapiens poliovirus receptor-related 2 (herpesvirus entry mediator B) (PVRL2), transcript variant alpha, mRNA. /PROD=poliovirus receptor related 2 isoform alphaprecursor /FL=gb:CR456818.1 gb:NM_002856.2 gb:BC003091.1 gb:AF058448.1 gb:AK291330.1 /REP_ORG=H. s…		AF058448 // Homo sapiens herpesvirus entry protein B (HVEB) mRNA, complete cds. // gb // 11 // --- /// AK291330 // Homo sapiens cDNA FLJ75689 complete cds, highly similar to Homo sapiens poliovirus receptor-related 2 (herpesvirus entry mediator B) (PVRL2), mRNA. // gb // 10 // --- /// BC003091 // Homo sapiens poliovirus receptor-related 2 (herpesvirus entry mediator B), mRNA (cDNA clone MGC:1349 …	Hs.655455.2	full length	Hs.655455	Hs.655455
11755147_s_at	0.038	2.391	STAT2	6773	0006351 // transcription, DNA-dependent // inferred from electronic annotation /// 0006355 // regulation of transcription, DNA-dependent // inferred from electronic annotation /// 0006357 // regulation of transcription from RNA polymerase II promoter // traceable author statement /// 0007165 // signal transduction // inferred from electronic annotation /// 0007259 // JAK-STAT cascade // traceable…	0005634 // nucleus // inferred from electronic annotation /// 0005654 // nucleoplasm // traceable author statement /// 0005737 // cytoplasm // inferred from direct assay /// 0005737 // cytoplasm // inferred from electronic annotation /// 0005829 // cytosol // traceable author statement /// 0005886 // plasma membrane // inferred from direct assay	0003677 // DNA binding // inferred from electronic annotation /// 0003700 // sequence-specific DNA binding transcription factor activity // inferred from electronic annotation /// 0004871 // signal transducer activity // inferred from electronic annotation /// 0004871 // signal transducer activity // traceable author statement /// 0005509 // calcium ion binding // inferred from electronic annotat…	chr12:56735383-56743559 (-) // 70.29 // q13.3		This probe set was annotated using the Matching Probes based pipeline to a Entrez Gene identifier using 6 transcripts. // false // Matching Probes // A		AK094039(11),BC051284(11),BX640607(11),ENST00000556539(11),NM_005419(11),NM_198332(11)	Hs.530595	chr12q13.3	56743559	chr12	70.29	56735383	-		ENSG00000170581		signal transducer and activator of transcription 2, 113kDa	Human Genome PrimeView Array		GO:0006351|GO:0006355|GO:0006357|GO:0007165|GO:0007259|GO:0009615|GO:0019221|GO:0044419|GO:0060337|GO:0060338|GO:0005634|GO:0005654|GO:0005737|GO:0005737|GO:0005829|GO:0005886|GO:0003677|GO:0003700|GO:0004871|GO:0004871|GO:0005509|GO:0005515			600556			NP_005410 /// NP_938146	NM_005419 /// NM_198332	BX640607.1		GenBank	Consensus sequence		Homo sapiens	A0JLQ9 /// B4DHE0 /// B4DHI1 /// B4DLC7 /// B4DLC8 /// G3V268 /// G3V2M6 /// G3V319 /// P52630 /// Q6N0A7	gb:BX640607.1 /DB_XREF=gi:34364614 /TID=Hs.530595.5 /CNT=8 /FEA=mRNA /TIER=ConsEnd /STK=0 /LL=6773 /UG_GENE=STAT2 /UG=Hs.530595 /UG_TITLE=Signal transducer and activator of transcription 2, 113kDa /DEF=Homo sapiens mRNA; cDNA DKFZp686H05229 (from clone DKFZp686H05229). /REP_ORG=H. sapiens		AK094039 // Homo sapiens cDNA FLJ36720 fis, clone UTERU2011261. // gb // 11 // --- /// BC051284 // Homo sapiens signal transducer and activator of transcription 2, 113kDa, mRNA (cDNA clone MGC:59816 IMAGE:6460486), complete cds. // gb // 11 // --- /// BX640607 // Homo sapiens mRNA; cDNA DKFZp686H05229 (from clone DKFZp686H05229). // gb // 11 // --- /// ENST00000556539 // cdna:known chromosome:GRC…	Hs.530595.5	full length	Hs.530595	Hs.530595
11757216_x_at	0.075	2.384	LOC100268168	100268168				chr5:172381784-172386371 (-) // 65.87 // q35.1		This probe set was annotated using the Matching Probes based pipeline to a Entrez Gene identifier using 1 transcripts. // false // Matching Probes // A	ENST00000520067 // ensembl // 6 // Cross Hyb Matching Probes /// NR_026683 // refseq // 6 // Cross Hyb Matching Probes	NR_026682(11)		chr5q35.1	172386371	chr5	65.87	172381784	-				uncharacterized LOC100268168	Human Genome PrimeView Array									NR_026682 /// NR_026683	NR_026682.1		GenBank	Consensus sequence		Homo sapiens	Q3SXM0	gb:NR_026682.1 /DB_XREF=gi:222080080 /TID=HsAffx.1715.1 /CNT=1 /FEA=RNA /TIER=ConsEnd /STK=0 /NOTE=sequence(s) not in UniGene /DEF=Homo sapiens hypothetical LOC100268168 (LOC100268168), transcript variant 1, non-coding RNA. /REP_ORG=H. sapiens		AL122070 // Homo sapiens mRNA; cDNA DKFZp434E0535 (from clone DKFZp434E0535). // gb_htc // 11 // --- /// NR_026682 // Homo sapiens uncharacterized LOC100268168 (LOC100268168), transcript variant 1, non-coding RNA. // refseq // 11 // ---	HsAffx.1715.1
11724553_at	0.214	2.362	PCGF5	84333	0006351 // transcription, DNA-dependent // inferred from electronic annotation /// 0006355 // regulation of transcription, DNA-dependent // inferred from electronic annotation	0005634 // nucleus // inferred from direct assay /// 0005634 // nucleus // inferred from electronic annotation /// 0005813 // centrosome // inferred from direct assay /// 0031519 // PcG protein complex // inferred from direct assay	0005515 // protein binding // inferred from physical interaction /// 0008270 // zinc ion binding // inferred from electronic annotation /// 0046872 // metal ion binding // inferred from electronic annotation	chr10:92979933-93044086 (+) // 92.97 // q23.32		This probe set was annotated using the Matching Probes based pipeline to a Entrez Gene identifier using 6 transcripts. // false // Matching Probes // A		AL832496(9),BC051845(11),ENST00000336126(11),NM_001256549(11),NM_001257101(11),NM_032373(11)	Hs.500512	chr10q23.32	93044086	chr10	92.97	92979933	+		ENSG00000180628		polycomb group ring finger 5	Human Genome PrimeView Array		GO:0006351|GO:0006355|GO:0005634|GO:0005634|GO:0005813|GO:0031519|GO:0005515|GO:0008270|GO:0046872	IPR018957 // Zinc finger, C3HC4 RING-type // 1.4E-9					NP_001243478 /// NP_001244030 /// NP_115749	NM_001256549 /// NM_001257101 /// NM_032373 /// NR_046310 /// NR_046435	BC051845.1		GenBank	Consensus sequence		Homo sapiens	Q86SE9	gb:BC051845.1 /DB_XREF=gi:30353996 /GEN=PCGF5 /TID=Hs.500512.1 /CNT=247 /FEA=FLmRNA /TIER=FL+Stack /STK=24 /LL=84333 /UG=Hs.500512 /DEF=Homo sapiens polycomb group ring finger 5, mRNA (cDNA clone MGC:60159 IMAGE:5199133), complete cds. /PROD=PCGF5 protein /FL=gb:NM_032373.3 gb:AL832496.1 gb:BC051845.1 /REP_ORG=H. sapiens		AL832496 // Homo sapiens mRNA; cDNA DKFZp686I1251 (from clone DKFZp686I1251); complete cds. // gb // 9 // --- /// BC051845 // Homo sapiens polycomb group ring finger 5, mRNA (cDNA clone MGC:60159 IMAGE:5199133), complete cds. // gb // 11 // --- /// ENST00000336126 // cdna:known chromosome:GRCh37:10:92980545:93044088:1 gene:ENSG00000180628 gene_biotype:protein_coding transcript_biotype:protein_cod…	Hs.500512.1	full length	Hs.500512	Hs.500512
11751640_a_at	0.049	2.354	PHF11	51131	0006351 // transcription, DNA-dependent // inferred from electronic annotation /// 0006355 // regulation of transcription, DNA-dependent // inferred from electronic annotation	0005634 // nucleus // inferred from electronic annotation	0008270 // zinc ion binding // inferred from electronic annotation /// 0046872 // metal ion binding // inferred from electronic annotation	chr13:50069745-50095180 (+) // 80.91 // q14.2		This probe set was annotated using the Matching Probes based pipeline to a Entrez Gene identifier using 17 transcripts. // false // Matching Probes // A	ENST00000481509 // ensembl // 5 // Cross Hyb Matching Probes /// ENST00000426879 // ensembl // 5 // Cross Hyb Matching Probes /// ENST00000487433 // ensembl // 5 // Cross Hyb Matching Probes /// ENST00000496612 // ensembl // 5 // Cross Hyb Matching Probes /// ENST00000476953 // ensembl // 5 // Cross Hyb Matching Probes	AB011031(11),AF155105(11),AK225986(11),AK293242(11),AK300410(11),BC017212(11),ENST00000357596(11),ENST00000378319(11),ENST00000442195(11),ENST00000465045(11),ENST00000467763(11),ENST00000482487(11),ENST00000485919(11),ENST00000488958(11),ENST00000496623(11),NM_001040443(11),NM_001040444(11)	Hs.369039	chr13q14.2	50095180	chr13	80.91	50069745	+		ENSG00000136147		PHD finger protein 11	Human Genome PrimeView Array		GO:0006351|GO:0006355|GO:0005634|GO:0008270|GO:0046872			147050 /// 600807 /// 607796			NP_001035533 /// NP_001035534	NM_001040443 /// NM_001040444 /// NM_016119	AK293242.1		GenBank	Consensus sequence		Homo sapiens	B4DDL5 /// B4DTX8 /// C9JQV2 /// C9JWH0 /// H0Y4X7 /// Q9UIL8	gb:AK293242.1 /DB_XREF=gi:194375661 /TID=Hs.369039.4 /CNT=2 /FEA=FLmRNA /TIER=FL /STK=1 /LL=51131 /UG_GENE=PHF11 /UG=Hs.369039 /UG_TITLE=PHD finger protein 11 /DEF=Homo sapiens cDNA FLJ59166 complete cds, highly similar to Homo sapiens PHD finger protein 11 (PHF11), transcript variant 1, mRNA. /FL=gb:AK293242.1 /REP_ORG=H. sapiens		AB011031 // Homo sapiens mRNA for BCAP, complete cds. // gb // 11 // --- /// AF155105 // Homo sapiens putative zinc finger protein NY-REN-34 antigen mRNA, complete cds. // gb // 11 // --- /// AK225986 // Homo sapiens mRNA for PHD finger protein 11 variant, clone: FCC111F02. // gb // 11 // --- /// AK293242 // Homo sapiens cDNA FLJ59166 complete cds, highly similar to Homo sapiens PHD finger protei…	Hs.369039.4	full length	Hs.369039	Hs.369039
11717023_a_at	0.077	2.35	SDF2	6388	0006486 // protein glycosylation // traceable author statement	0005576 // extracellular region // inferred from electronic annotation /// 0005615 // extracellular space // traceable author statement /// 0016020 // membrane // inferred from electronic annotation	0004169 // dolichyl-phosphate-mannose-protein mannosyltransferase activity // traceable author statement	chr17:26975373-26989186 (-) // 96.76 // q11.2		This probe set was annotated using the Matching Probes based pipeline to a Entrez Gene identifier using 8 transcripts. // false // Matching Probes // A	BT006709 // gb // 7 // Cross Hyb Matching Probes /// CR456708 // gb // 7 // Cross Hyb Matching Probes /// GENSCAN00000010215 // ensembl // 5 // Cross Hyb Matching Probes	BC000500(11),BC001406(11),D50645(10),ENST00000247020(11),ENST00000480857(11),ENST00000491945(11),NM_006923(11),NR_045585(11)	Hs.514036	chr17q11.2	26989186	chr17	96.76	26975373	-		ENSG00000132581		stromal cell-derived factor 2	Human Genome PrimeView Array		GO:0006486|GO:0005576|GO:0005615|GO:0016020|GO:0004169	IPR003608 // MIR // 1.5E-17		602934			NP_008854	NM_006923 /// NR_045585	NM_006923.2		GenBank	Consensus sequence		Homo sapiens	Q6IBU4 /// Q99470	gb:NM_006923.2 /DB_XREF=gi:14141194 /GEN=SDF2 /TID=Hs.514036.1 /CNT=252 /FEA=FLmRNA /TIER=FL+Stack /STK=87 /LL=6388 /UG=Hs.514036 /DEF=Homo sapiens stromal cell-derived factor 2 (SDF2), mRNA. /PROD=stromal cell-derived factor 2 precursor /FL=gb:D50645.1 gb:CR456708.1 gb:NM_006923.2 gb:BT006709.1 gb:BC000500.2 gb:BC001406.2 /REP_ORG=H. sapiens		BC000500 // Homo sapiens stromal cell-derived factor 2, mRNA (cDNA clone MGC:8443 IMAGE:2821329), complete cds. // gb // 11 // --- /// BC001406 // Homo sapiens stromal cell-derived factor 2, mRNA (cDNA clone MGC:2977 IMAGE:3140716), complete cds. // gb // 11 // --- /// D50645 // Homo sapiens mRNA for SDF2, complete cds. // gb // 10 // --- /// ENST00000247020 // cdna:known chromosome:GRCh37:17:269…	Hs.514036.1	full length	Hs.514036	Hs.514036
11730807_x_at	0.013	2.345	BTN3A2	11118		0016020 // membrane // inferred from electronic annotation /// 0016021 // integral to membrane // inferred from electronic annotation		chr6:26365397-26378540 (+) // 80.29 // p22.2		This probe set was annotated using the Matching Probes based pipeline to a Entrez Gene identifier using 19 transcripts. // false // Matching Probes // A	AK097330 // gb // 8 // Cross Hyb Matching Probes /// GENSCAN00000011335 // ensembl // 6 // Cross Hyb Matching Probes /// ENST00000524682 // ensembl // 3 // Cross Hyb Matching Probes /// ENST00000532627 // ensembl // 7 // Cross Hyb Matching Probes /// ENST00000532994 // ensembl // 5 // Cross Hyb Matching Probes /// ENST00000532294 // ensembl // 3 // Cross Hyb Matching Probes /// ENST00000531055 //…	AF257505(10),AK290880(10),AK299417(10),AK303600(9),BC002832(10),BC020214(10),ENST00000356386(10),ENST00000377708(10),ENST00000396934(10),ENST00000396948(10),ENST00000508906(10),ENST00000527422(10),NM_001197246(10),NM_001197247(10),NM_001197248(10),NM_001197249(10),NM_007047(10),U90144(10),U90546(10)	Hs.376046	chr6p22.1	26378540	chr6	80.29	26365397	+		ENSG00000186470		butyrophilin, subfamily 3, member A2	Human Genome PrimeView Array		GO:0016020|GO:0016021	IPR013106 // Immunoglobulin V-set // 9.0E-14 /// IPR013106 // Immunoglobulin V-set // 7.8E-14 /// IPR013106 // Immunoglobulin V-set // 4.6E-12		613594			NP_001184175 /// NP_001184176 /// NP_001184177 /// NP_001184178 /// NP_008978	NM_001197246 /// NM_001197247 /// NM_001197248 /// NM_001197249 /// NM_007047	BC002832.2		GenBank	Consensus sequence		Homo sapiens	A8K4B5 /// B2R753 /// B4DRT7 /// B4E103 /// F5H791 /// F8W6E0 /// P78410 /// Q7KYR6	gb:BC002832.2 /DB_XREF=gi:33877236 /GEN=BTN3A2 /TID=Hs.376046.1 /CNT=283 /FEA=FLmRNA /TIER=FL+Stack /STK=8 /LL=11118 /UG=Hs.376046 /DEF=Homo sapiens butyrophilin, subfamily 3, member A2, mRNA (cDNA clone MGC:3790 IMAGE:3637548), complete cds. /PROD=butyrophilin, subfamily 3, member A2 /FL=gb:U90546.1 gb:U90144.1 gb:BC002832.2 gb:BC020214.1 gb:NM_007047.3 /REP_ORG=H. sapiens		AF257505 // Homo sapiens butyrophilin, subfamily 3, member A2 (BTN3A2) mRNA, complete cds. // gb // 10 // --- /// AK290880 // Homo sapiens cDNA FLJ75152 complete cds, highly similar to Homo sapiens butyrophilin, subfamily 3, member A2 (BTN3A2), mRNA. // gb // 10 // --- /// AK299417 // Homo sapiens cDNA FLJ59400 complete cds, highly similar to Butyrophilin subfamily 3 member A2 precursor. // gb //…	Hs.376046.1	full length	Hs.376046	Hs.376046
11728191_x_at	0.253	2.34	CXCR4	7852	0000187 // activation of MAPK activity // traceable author statement /// 0001569 // patterning of blood vessels // inferred from electronic annotation /// 0001666 // response to hypoxia // inferred from expression pattern /// 0001667 // ameboidal cell migration // inferred from electronic annotation /// 0001764 // neuron migration // inferred from electronic annotation /// 0002407 // dendritic ce…	0005737 // cytoplasm // traceable author statement /// 0005886 // plasma membrane // traceable author statement /// 0005886 // plasma membrane // inferred from electronic annotation /// 0009897 // external side of plasma membrane // inferred from electronic annotation /// 0009986 // cell surface // inferred from direct assay /// 0016020 // membrane // inferred from electronic annotation /// 00160…	0003779 // actin binding // inferred from direct assay /// 0004871 // signal transducer activity // inferred from electronic annotation /// 0004872 // receptor activity // inferred from electronic annotation /// 0004930 // G-protein coupled receptor activity // traceable author statement /// 0004930 // G-protein coupled receptor activity // inferred from electronic annotation /// 0004950 // chemo…	chr2:136871919-136874273 (-) // 97.21 // q22.1		This probe set was annotated using the Matching Probes based pipeline to a Entrez Gene identifier using 13 transcripts. // false // Matching Probes // A	AF025375 // gb // 7 // Cross Hyb Matching Probes /// AF348491 // gb // 7 // Cross Hyb Matching Probes /// AY242129 // gb // 7 // Cross Hyb Matching Probes /// BT006660 // gb // 7 // Cross Hyb Matching Probes	AF147204(11),AK296674(11),BC020968(11),D10924(11),ENST00000241393(11),ENST00000409817(11),ENST00000466288(10),ENST00000537957(11),L01639(9),L06797(10),M99293(10),NM_001008540(11),NM_003467(11)	Hs.593413	chr2q21	136874273	chr2	97.21	136871919	-		ENSG00000121966		chemokine (C-X-C motif) receptor 4	Human Genome PrimeView Array		GO:0000187|GO:0001569|GO:0001666|GO:0001667|GO:0001764|GO:0002407|GO:0006915|GO:0006954|GO:0007165|GO:0007186|GO:0007186|GO:0007186|GO:0007204|GO:0007281|GO:0007420|GO:0008045|GO:0008354|GO:0009615|GO:0016032|GO:0019059|GO:0019722|GO:0030260|GO:0030334|GO:0042098|GO:0043217|GO:0043217|GO:0044419|GO:0048699|GO:0048714|GO:0048714|GO:0050920|GO:0061351|GO:0070098|GO:0005737|GO:0005886|GO:0005886|GO:…	IPR000276 // GPCR, rhodopsin-like, 7TM // 8.9E-61 /// IPR000276 // GPCR, rhodopsin-like, 7TM // 8.6E-61 /// IPR000276 // GPCR, rhodopsin-like, 7TM // 1.3E-27 /// IPR019424 // 7TM GPCR, olfactory receptor/chemoreceptor Srsx // 1.1E-10 /// IPR019424 // 7TM GPCR, olfactory receptor/chemoreceptor Srsx // 1.1E-10 /// IPR022726 // CXC chemokine receptor, type 4, N-terminal // 6.1E-24 /// IPR022726 // C…		162643 /// 193670			NP_001008540 /// NP_003458	NM_001008540 /// NM_003467	NM_001008540.1		GenBank	Consensus sequence		Homo sapiens	P61073 /// Q5MIL4	gb:NM_001008540.1 /DB_XREF=gi:56790926 /GEN=CXCR4 /TID=Hs.593413.1 /CNT=19 /FEA=FLmRNA /TIER=FL+Stack /STK=14 /LL=7852 /UG=Hs.593413 /DEF=Homo sapiens chemokine (C-X-C motif) receptor 4 (CXCR4), transcript variant 1, mRNA. /PROD=chemokine (C-X-C motif) receptor 4 isoform a /FL=gb:NM_001008540.1 gb:AF147204.1 /REP_ORG=H. sapiens		AF147204 // Homo sapiens chemokine receptor CXCR4-Lo (CXCR4) mRNA, alternatively spliced, complete cds. // gb // 11 // --- /// AK296674 // Homo sapiens cDNA FLJ51543 complete cds, highly similar to C-X-C chemokine receptor type 4. // gb // 11 // --- /// AK309885 // Homo sapiens cDNA, FLJ99926. // gb_htc // 10 // --- /// BC020968 // Homo sapiens chemokine (C-X-C motif) receptor 4, mRNA (cDNA clone…	Hs.593413.1	full length	Hs.593413	Hs.593413
11756867_a_at	0.027	2.339	TNFSF13B	10673	0001782 // B cell homeostasis // inferred from electronic annotation /// 0002636 // positive regulation of germinal center formation // inferred from electronic annotation /// 0006955 // immune response // inferred from electronic annotation /// 0007165 // signal transduction // traceable author statement /// 0008283 // cell proliferation // traceable author statement /// 0008284 // positive regu…	0005576 // extracellular region // inferred from electronic annotation /// 0005615 // extracellular space // inferred from electronic annotation /// 0005625 // soluble fraction // traceable author statement /// 0005886 // plasma membrane // inferred from electronic annotation /// 0016020 // membrane // inferred from electronic annotation /// 0016021 // integral to membrane // inferred from electr…	0005102 // receptor binding // traceable author statement /// 0005125 // cytokine activity // inferred from electronic annotation /// 0005164 // tumor necrosis factor receptor binding // inferred from electronic annotation /// 0005515 // protein binding // inferred from physical interaction	chr13:108922075-108959315 (+) // 99.78 // q33.3		This probe set was annotated using the Matching Probes based pipeline to a Entrez Gene identifier using 14 transcripts. // false // Matching Probes // A	DQ857728 // gb // 2 // Cross Hyb Matching Probes /// HM636064 // gb // 6 // Cross Hyb Matching Probes /// GENSCAN00000034013 // ensembl // 8 // Cross Hyb Matching Probes /// ENST00000486502 // ensembl // 4 // Cross Hyb Matching Probes /// ENST00000479435 // ensembl // 5 // Cross Hyb Matching Probes /// ENST00000493765 // ensembl // 5 // Cross Hyb Matching Probes /// ENST00000542136 // ensembl // …	AF116456(11),AF132600(11),AF134715(11),AF136293(11),AF186114(11),AY129225(11),AY302751(11),AY358881(11),BC020674(11),CR541818(11),ENST00000375887(11),ENST00000430559(11),NM_001145645(11),NM_006573(11)	Hs.525157	chr13q32-q34	108959315	chr13	99.78	108922075	+		ENSG00000102524		tumor necrosis factor (ligand) superfamily, member 13b	Human Genome PrimeView Array		GO:0001782|GO:0002636|GO:0006955|GO:0007165|GO:0008283|GO:0008284|GO:0030890|GO:0031295|GO:0031296|GO:0042102|GO:0045885|GO:0048305|GO:0050776|GO:0005576|GO:0005615|GO:0005625|GO:0005886|GO:0016020|GO:0016021|GO:0005102|GO:0005125|GO:0005164|GO:0005515	IPR006052 // Tumour necrosis factor // 9.1E-21 /// IPR006052 // Tumour necrosis factor // 7.8E-21		603969			NP_001139117 /// NP_006564	NM_001145645 /// NM_006573	AK309629.1		GenBank	Consensus sequence		Homo sapiens	E0ADT7 /// Q8IZI4 /// Q8IZI5 /// Q8IZI6 /// Q9Y275	gb:AK309629.1 /DB_XREF=gi:164689814 /TID=Hs.525157.4 /CNT=2 /FEA=mRNA /TIER=ConsEnd /STK=0 /LL=10673 /UG_GENE=TNFSF13B /UG=Hs.525157 /UG_TITLE=Tumor necrosis factor (ligand) superfamily, member 13b /DEF=Homo sapiens cDNA, FLJ99670. /REP_ORG=H. sapiens		AF116456 // Homo sapiens B-cell activating factor (BAFF) mRNA, complete cds. // gb // 11 // --- /// AF132600 // Homo sapiens B-lymphocyte stimulator (BLYS) mRNA, complete cds. // gb // 11 // --- /// AF134715 // Homo sapiens DTL precusor (DTL) mRNA, complete cds. // gb // 11 // --- /// AF136293 // Homo sapiens TNF and ApoL related ligand TALL-1 (TALL1) mRNA, complete cds. // gb // 11 // --- /// AF…	Hs.525157.4	full length	Hs.525157	Hs.525157
11716722_a_at	0.066	2.339	PHF1	5252	0006351 // transcription, DNA-dependent // inferred from electronic annotation /// 0006355 // regulation of transcription, DNA-dependent // traceable author statement /// 0006355 // regulation of transcription, DNA-dependent // inferred from electronic annotation /// 0016568 // chromatin modification // inferred from electronic annotation	0005634 // nucleus // inferred from electronic annotation /// 0005737 // cytoplasm // inferred from electronic annotation /// 0005815 // microtubule organizing center // inferred from electronic annotation /// 0005856 // cytoskeleton // inferred from electronic annotation	0003700 // sequence-specific DNA binding transcription factor activity // traceable author statement /// 0008270 // zinc ion binding // inferred from electronic annotation /// 0046872 // metal ion binding // inferred from electronic annotation	chr6:33378737-33384223 (+) // 94.77 // p21.32		This probe set was annotated using the Matching Probes based pipeline to a Entrez Gene identifier using 19 transcripts. // false // Matching Probes // A	GENSCAN00000023154 // ensembl // 7 // Cross Hyb Matching Probes /// ENST00000495509 // ensembl // 4 // Cross Hyb Matching Probes /// ENST00000419154 // ensembl // 4 // Cross Hyb Matching Probes	AF029678(11),AF052205(11),AK225913(11),BC008834(11),ENST00000374512(11),ENST00000374516(11),ENST00000423868(11),ENST00000427826(11),ENST00000427869(11),ENST00000454914(11),ENST00000475137(11),ENST00000479029(11),ENST00000480565(11),ENST00000482971(11),ENST00000486845(11),ENST00000487460(11),NM_002636(11),NM_024165(11),NR_027692(11)	Hs.166204	chr6p21.3	33384223	chr6	94.77	33378737	+		ENSG00000112511 /// ENSG00000225553		PHD finger protein 1	Human Genome PrimeView Array		GO:0006351|GO:0006355|GO:0006355|GO:0016568|GO:0005634|GO:0005737|GO:0005815|GO:0005856|GO:0003700|GO:0008270|GO:0046872	IPR019787 // Zinc finger, PHD-finger // 5.6E-13 /// IPR019787 // Zinc finger, PHD-finger // 7.5E-13		602881			NP_002627 /// NP_077084	NM_002636 /// NM_024165 /// NR_027692	NM_024165.1		GenBank	Consensus sequence		Homo sapiens	A2AB22 /// A2AB23 /// A2AB25 /// E9PKI1 /// E9PNI9 /// E9PQT8 /// E9PQZ5 /// H0Y7K9 /// O43189	gb:NM_024165.1 /DB_XREF=gi:13435396 /GEN=PHF1 /TID=Hs.166204.1 /CNT=270 /FEA=FLmRNA /TIER=FL+Stack /STK=96 /LL=5252 /UG=Hs.166204 /DEF=Homo sapiens PHD finger protein 1 (PHF1), transcript variant 2, mRNA. /PROD=PHD finger protein 1 isoform b /FL=gb:AK299162.1 gb:AK295412.1 gb:AK316499.1 gb:BC008834.2 gb:NM_024165.1 gb:AF052205.1 /REP_ORG=H. sapiens		AF029678 // Homo sapiens PHD Finger 1 (PHF1) mRNA, complete cds. // gb // 11 // --- /// AF052205 // Homo sapiens PHD finger protein 2 (PHF2) mRNA, complete cds. // gb // 11 // --- /// AK225913 // Homo sapiens mRNA for PHD finger protein 1 isoform b variant, clone: FCC118G11. // gb // 11 // --- /// BC008834 // Homo sapiens PHD finger protein 1, mRNA (cDNA clone MGC:12771 IMAGE:4304525), complete c…	Hs.166204.1	full length	Hs.166204	Hs.166204
11716784_at	0.016	2.325	TRAK2	66008	0006357 // regulation of transcription from RNA polymerase II promoter // inferred from electronic annotation /// 0006493 // protein O-linked glycosylation // inferred from electronic annotation /// 0006605 // protein targeting // inferred from electronic annotation /// 0006810 // transport // inferred from electronic annotation	0005634 // nucleus // inferred from electronic annotation /// 0005737 // cytoplasm // inferred from electronic annotation /// 0005737 // cytoplasm // inferred from sequence or structural similarity /// 0005739 // mitochondrion // inferred from sequence or structural similarity /// 0005739 // mitochondrion // inferred from electronic annotation /// 0005768 // endosome // inferred from electronic a…	0005102 // receptor binding // inferred from sequence or structural similarity /// 0005102 // receptor binding // inferred from electronic annotation /// 0005515 // protein binding // inferred from physical interaction /// 0019899 // enzyme binding // inferred from electronic annotation /// 0050811 // GABA receptor binding // inferred from electronic annotation /// 0050811 // GABA receptor bindin…	chr2:202241929-202316334 (-) // 97.93 // q33.1		This probe set was annotated using the Matching Probes based pipeline to a Entrez Gene identifier using 3 transcripts. // false // Matching Probes // A		AB038951(11),ENST00000332624(11),NM_015049(11)	Hs.152774	chr2q33	202316334	chr2	97.93	202241929	-		ENSG00000115993		trafficking protein, kinesin binding 2	Human Genome PrimeView Array		GO:0006357|GO:0006493|GO:0006605|GO:0006810|GO:0005634|GO:0005737|GO:0005737|GO:0005739|GO:0005739|GO:0005768|GO:0005769|GO:0005886|GO:0005886|GO:0005102|GO:0005102|GO:0005515|GO:0019899|GO:0050811|GO:0050811	IPR006933 // HAP1, N-terminal // 3.5E-128 /// IPR022154 // Trafficking kinesin-binding protein domain // 7.7E-39 /// IPR022154 // Trafficking kinesin-binding protein domain // 2.3E-28		607334			NP_055864	NM_015049	NM_015049.2		GenBank	Consensus sequence		Homo sapiens	E7EV21 /// F5H4C8 /// O60296 /// Q53RS6 /// Q86TA0 /// Q8IU62	gb:NM_015049.2 /DB_XREF=gi:188497666 /GEN=TRAK2 /TID=Hs.152774.1 /CNT=445 /FEA=FLmRNA /TIER=FL+Stack /STK=94 /LL=66008 /UG=Hs.152774 /DEF=Homo sapiens trafficking protein, kinesin binding 2 (TRAK2), mRNA. /PROD=trafficking protein, kinesin binding 2 /FL=gb:BC040668.2 gb:NM_015049.2 gb:BC041330.2 gb:BC048093.1 gb:AB038951.1 /REP_ORG=H. sapiens		AB038951 // Homo sapiens ALS2CR3 mRNA for amyotrophic lateral sclerosis 2, candidate 3, complete cds. // gb // 11 // --- /// ENST00000332624 // cdna:known chromosome:GRCh37:2:202241930:202316302:-1 gene:ENSG00000115993 gene_biotype:protein_coding transcript_biotype:protein_coding // ensembl // 11 // --- /// NM_015049 // Homo sapiens trafficking protein, kinesin binding 2 (TRAK2), mRNA. // refseq …	Hs.152774.1	full length	Hs.152774	Hs.152774
11756912_a_at	0.019	2.321	AOX1	316	0006954 // inflammatory response // traceable author statement /// 0055114 // oxidation-reduction process // inferred from electronic annotation /// 0072593 // reactive oxygen species metabolic process // traceable author statement	0005737 // cytoplasm // inferred from direct assay /// 0005737 // cytoplasm // inferred from electronic annotation	0003824 // catalytic activity // inferred from electronic annotation /// 0004031 // aldehyde oxidase activity // inferred from electronic annotation /// 0004031 // aldehyde oxidase activity // traceable author statement /// 0004854 // xanthine dehydrogenase activity // traceable author statement /// 0005506 // iron ion binding // inferred from electronic annotation /// 0008762 // UDP-N-acetylmura…	chr2:201473965-201535859 (+) // 99.81 // q33.1		This probe set was annotated using the Matching Probes based pipeline to a Entrez Gene identifier using 6 transcripts. // false // Matching Probes // A	AB046692 // gb // 7 // Cross Hyb Matching Probes /// BC117179 // gb // 6 // Cross Hyb Matching Probes /// BC117181 // gb // 6 // Cross Hyb Matching Probes /// GENSCAN00000024026 // ensembl // 3 // Cross Hyb Matching Probes /// ENST00000260930 // ensembl // 3 // Cross Hyb Matching Probes /// ENST00000439380 // ensembl // 3 // Cross Hyb Matching Probes	AK297930(11),ENST00000374700(11),ENST00000465297(11),ENST00000485106(11),L11005(9),NM_001159(11)	Hs.406238	chr2q33	201535859	chr2	99.81	201473965	+	EC:1.2.3.1	ENSG00000138356		aldehyde oxidase 1	Human Genome PrimeView Array		GO:0006954|GO:0055114|GO:0072593|GO:0005737|GO:0005737|GO:0003824|GO:0004031|GO:0004031|GO:0004854|GO:0005506|GO:0008762|GO:0009055|GO:0016491|GO:0016614|GO:0043546|GO:0046872|GO:0050660|GO:0051287|GO:0051536|GO:0051537	IPR000674 // Aldehyde oxidase/xanthine dehydrogenase, a/b hammerhead // 7.8E-37 /// IPR001041 // 2Fe-2S ferredoxin-type domain // 8.0E-12 /// IPR002346 // Molybdopterin dehydrogenase, FAD-binding // 3.9E-52 /// IPR002888 // [2Fe-2S]-binding // 5.4E-32 /// IPR005107 // CO dehydrogenase flavoprotein, C-terminal // 1.1E-28 /// IPR008274 // Aldehyde oxidase/xanthine dehydrogenase, molybdopterin bindi…		602841			NP_001150	NM_001159	AK307738.1		GenBank	Consensus sequence		Homo sapiens	B4DNI5 /// B4DVF1 /// C9J244 /// H7BXF7 /// H7C3Q1 /// Q06278	gb:AK307738.1 /DB_XREF=gi:164693301 /TID=Hs.406238.3 /CNT=1 /FEA=mRNA /TIER=ConsEnd /STK=0 /LL=316 /UG_GENE=AOX1 /UG=Hs.406238 /UG_TITLE=Aldehyde oxidase 1 /DEF=Homo sapiens cDNA, FLJ97686. /REP_ORG=H. sapiens		AK297930 // Homo sapiens cDNA FLJ51005 complete cds, highly similar to Aldehyde oxidase (EC 1.2.3.1). // gb // 11 // --- /// ENST00000374700 // cdna:known chromosome:GRCh37:2:201450591:201536214:1 gene:ENSG00000138356 gene_biotype:protein_coding transcript_biotype:protein_coding // ensembl // 11 // --- /// ENST00000465297 // cdna:known chromosome:GRCh37:2:201473943:201535595:1 gene:ENSG0000013835…	Hs.406238.3	full length	Hs.406238	Hs.406238
11739977_at	0.316	2.32	GPR180	160897		0016020 // membrane // inferred from electronic annotation /// 0016021 // integral to membrane // inferred from electronic annotation		chr13:95253856-95282698 (+) // 94.94 // q32.1		This probe set was annotated using the Matching Probes based pipeline to a Entrez Gene identifier using 2 transcripts. // false // Matching Probes // A		ENST00000376958(11),NM_180989(11)	Hs.657472	chr13q32.1	95282698	chr13	94.94	95253856	+		ENSG00000152749		G protein-coupled receptor 180	Human Genome PrimeView Array		GO:0016020|GO:0016021	IPR009637 // Transmembrane receptor, eukaryota // 6.6E-13 /// IPR019336 // Rhodopsin-like GPCR transmembrane domain // 8.7E-86		607787			NP_851320	NM_180989	BX365526		GenBank	Consensus sequence		Homo sapiens	Q5JPG5 /// Q6ZT96 /// Q86V85	gb:BX365526 /DB_XREF=gi:46290687 /DB_XREF=BX365526 /CLONE=CS0DJ011YA22 /TID=Hs.657472.1 /CNT=86 /FEA=FLmRNA /TIER=Stack /STK=7 /LL=160897 /UG_GENE=GPR180 /UG=Hs.657472 /UG_TITLE=G protein-coupled receptor 180 /FL=gb:NM_180989.4 gb:AK289850.1 gb:BC052243.1 /REP_ORG=H. sapiens		ENST00000376958 // cdna:known chromosome:GRCh37:13:95254157:95286899:1 gene:ENSG00000152749 gene_biotype:protein_coding transcript_biotype:protein_coding // ensembl // 11 // --- /// NM_180989 // Homo sapiens G protein-coupled receptor 180 (GPR180), mRNA. // refseq // 11 // ---	Hs.657472.1	full length	Hs.439363	Hs.439363
11726655_at	0.002	2.309	IFIT5	24138				chr10:91174324-91180754 (+) // 88.14 // q23.31		This probe set was annotated using the Matching Probes based pipeline to a Entrez Gene identifier using 3 transcripts. // false // Matching Probes // A		ENST00000371795(9),NM_012420(9),U34605(11)	Hs.252839	chr10q23.31	91180754	chr10	88.14	91174324	+		ENSG00000152778		interferon-induced protein with tetratricopeptide repeats 5	Human Genome PrimeView Array			IPR001440 // Tetratricopeptide TPR-1 // 1.9E-9 /// IPR013105 // Tetratricopeptide TPR2 // 3.8E-9					NP_036552	NM_012420	NM_012420.2		GenBank	Consensus sequence		Homo sapiens	B2R5X9 /// B4DDV1 /// Q13325 /// Q6IAX3	gb:NM_012420.2 /DB_XREF=gi:197276666 /GEN=IFIT5 /TID=Hs.252839.1 /CNT=179 /FEA=FLmRNA /TIER=FL+Stack /STK=17 /LL=24138 /UG=Hs.252839 /DEF=Homo sapiens interferon-induced protein with tetratricopeptide repeats 5 (IFIT5), mRNA. /PROD=interferon-induced protein withtetratricopeptide repeats 5 /FL=gb:U34605.1 gb:CR457031.1 gb:BC025786.1 gb:NM_012420.2 /REP_ORG=H. sapiens		ENST00000371795 // cdna:known chromosome:GRCh37:10:91174343:91180758:1 gene:ENSG00000152778 gene_biotype:protein_coding transcript_biotype:protein_coding // ensembl // 9 // --- /// NM_012420 // Homo sapiens interferon-induced protein with tetratricopeptide repeats 5 (IFIT5), mRNA. // refseq // 9 // --- /// U34605 // Human retinoic acid- and interferon-inducible 58K protein RI58 mRNA, complete cds…	Hs.252839.1	full length	Hs.252839	Hs.252839
11721322_at	0.029	2.305	UNC93B1	81622	0006886 // intracellular protein transport // inferred from sequence or structural similarity /// 0009615 // response to virus // inferred from electronic annotation /// 0034138 // toll-like receptor 3 signaling pathway // inferred from mutant phenotype /// 0034154 // toll-like receptor 7 signaling pathway // inferred from mutant phenotype /// 0034162 // toll-like receptor 9 signaling pathway // …	0000139 // Golgi membrane // traceable author statement /// 0005764 // lysosome // inferred from sequence or structural similarity /// 0005764 // lysosome // inferred from electronic annotation /// 0005768 // endosome // inferred from direct assay /// 0005768 // endosome // inferred from sequence or structural similarity /// 0005768 // endosome // inferred from electronic annotation /// 0005783 /…		chr11:67758570-67771563 (-) // 96.91 // q13.2		This probe set was annotated using the Matching Probes based pipeline to a Entrez Gene identifier using 6 transcripts. // false // Matching Probes // A	TCONS_l2_00026375-XLOC_l2_013715 // broad-tucp // 1 // Cross Hyb Matching Probes /// GENSCAN00000016608 // ensembl // 1 // Cross Hyb Matching Probes /// GENSCAN00000044379 // ensembl // 1 // Cross Hyb Matching Probes /// ENST00000533966 // ensembl // 1 // Cross Hyb Matching Probes /// ENST00000525368 // ensembl // 1 // Cross Hyb Matching Probes /// ENST00000525743 // ensembl // 1 // Cross Hyb Mat…	BC092472(11),BC101568(11),BC105104(11),ENST00000227471(11),ENST00000530331(10),NM_030930(11)	Hs.502989	chr11q13	67771563	chr11	96.91	67758570	-		ENSG00000110057		unc-93 homolog B1 (C. elegans)	Human Genome PrimeView Array		GO:0006886|GO:0009615|GO:0034138|GO:0034154|GO:0034162|GO:0045087|GO:0045087|GO:0000139|GO:0005764|GO:0005764|GO:0005768|GO:0005768|GO:0005768|GO:0005783|GO:0005783|GO:0005789|GO:0005789|GO:0016020|GO:0016021|GO:0031410|GO:0032009|GO:0045335	IPR010291 // Ion channel regulatory protein, UNC-93 // 1.2E-9		608204 /// 610551			NP_112192	NM_030930	AW001274		GenBank	Consensus sequence		Homo sapiens	E9PI69 /// E9PNE5 /// E9PR93 /// Q05BS6 /// Q58F16 /// Q9H1C4	gb:AW001274 /DB_XREF=gi:5848190 /DB_XREF=wu27a12.x1 /CLONE=IMAGE:2521246 /TID=Hs.502989.1 /CNT=184 /FEA=FLmRNA /TIER=Stack /STK=7 /LL=81622 /UG_GENE=UNC93B1 /UG=Hs.502989 /UG_TITLE=Unc-93 homolog B1 (C. elegans) /FL=gb:BC101568.1 gb:BC092472.1 gb:NM_030930.2 gb:BC105104.1 /REP_ORG=H. sapiens		BC092472 // Homo sapiens unc-93 homolog B1 (C. elegans), mRNA (cDNA clone MGC:104592 IMAGE:30348121), complete cds. // gb // 11 // --- /// BC101568 // Homo sapiens unc-93 homolog B1 (C. elegans), mRNA (cDNA clone MGC:126617 IMAGE:8069074), complete cds. // gb // 11 // --- /// BC105104 // Homo sapiens unc-93 homolog B1 (C. elegans), mRNA (cDNA clone MGC:132764 IMAGE:8144107), complete cds. // gb /…	Hs.502989.1	full length	Hs.502989	Hs.502989
11762918_x_at	0.191	2.3	CCDC159	126075				chr19:11457206-11463175 (+) // 72.83 // p13.2		This probe set was annotated using the Matching Probes based pipeline to a Entrez Gene identifier using 1 transcripts. // false // Matching Probes // A		AK301653(9)		chr19p13.2	11463175	chr19	72.83	11457206	+				coiled-coil domain containing 159	Human Genome PrimeView Array								NP_001073972	NM_001080503	AK301653.1		GenBank	Consensus sequence		Homo sapiens	P0C7I6	gb:AK301653.1 /DB_XREF=gi:194377137 /TID=HsAffx.1644.1 /CNT=1 /FEA=FLmRNA /TIER=FL /STK=1 /NOTE=sequence(s) not in UniGene /DEF=Homo sapiens cDNA FLJ58956 complete cds. /FL=gb:AK301653.1 /REP_ORG=H. sapiens		AK301653 // Homo sapiens cDNA FLJ58956 complete cds. // gb // 9 // ---	HsAffx.1644.1	full length	Hs.631636	Hs.631636
11763509_at	0.077	2.296	CD9	928	0002576 // platelet degranulation // traceable author statement /// 0006928 // cellular component movement // inferred from direct assay /// 0007155 // cell adhesion // inferred from direct assay /// 0007155 // cell adhesion // inferred from electronic annotation /// 0007338 // single fertilization // inferred from electronic annotation /// 0007342 // fusion of sperm to egg plasma membrane // inf…	0005886 // plasma membrane // traceable author statement /// 0005886 // plasma membrane // non-traceable author statement /// 0005887 // integral to plasma membrane // non-traceable author statement /// 0005887 // integral to plasma membrane // traceable author statement /// 0009897 // external side of plasma membrane // inferred from electronic annotation /// 0009986 // cell surface // inferred …	0005178 // integrin binding // inferred from electronic annotation /// 0005515 // protein binding // inferred from physical interaction	chr12:6313523-6315324 (+) // 88.78 // p13.31		This probe set was annotated using the Matching Probes based pipeline to a UniGene identifier using 1 transcripts. // false // Matching Probes // A	GENSCAN00000000109 // ensembl // 4 // Cross Hyb Matching Probes /// ENST00000538834 // ensembl // 4 // Cross Hyb Matching Probes	AK025016(9)	Hs.114286	chr12p13.3	6315324	chr12	88.78	6313523	+				CD9 molecule	Human Genome PrimeView Array		GO:0002576|GO:0006928|GO:0007155|GO:0007155|GO:0007338|GO:0007342|GO:0007342|GO:0007420|GO:0007596|GO:0008285|GO:0009414|GO:0014003|GO:0030168|GO:0030168|GO:0030913|GO:0030913|GO:0005886|GO:0005886|GO:0005887|GO:0005887|GO:0009897|GO:0009986|GO:0016020|GO:0016021|GO:0016324|GO:0031092|GO:0005178|GO:0005515			143030			NP_001760	NM_001769	AK025016.1		GenBank	Consensus sequence		Homo sapiens	P21926 /// Q56CY1	gb:AK025016.1 /DB_XREF=gi:10437450 /TID=Hs.114286.4 /CNT=6 /FEA=mRNA /TIER=ConsEnd /STK=0 /LL=928 /UG_GENE=CD9 /UG=Hs.114286 /UG_TITLE=CD9 molecule /DEF=Homo sapiens cDNA: FLJ21363 fis, clone COL02986. /REP_ORG=H. sapiens		AK025016 // Homo sapiens cDNA: FLJ21363 fis, clone COL02986. // gb // 9 // ---	Hs.114286.4	full length	Hs.114286	Hs.114286
11761866_at	0.022	2.295	NCOA7	135112	0006351 // transcription, DNA-dependent // inferred from electronic annotation /// 0006355 // regulation of transcription, DNA-dependent // inferred from electronic annotation /// 0016998 // cell wall macromolecule catabolic process // inferred from electronic annotation /// 0045944 // positive regulation of transcription from RNA polymerase II promoter // inferred from direct assay	0005622 // intracellular // inferred from direct assay /// 0005634 // nucleus // inferred from electronic annotation	0004872 // receptor activity // inferred from electronic annotation /// 0005515 // protein binding // inferred from physical interaction /// 0030374 // ligand-dependent nuclear receptor transcription coactivator activity // inferred from direct assay /// 0035257 // nuclear hormone receptor binding // inferred from direct assay	chr6:126136363-126177236 (+) // 56.68 // q22.32		This probe set was annotated using the Matching Probes based pipeline to a Entrez Gene identifier using 1 transcripts. // false // Matching Probes // A	ENST00000487635 // ensembl // 1 // Cross Hyb Matching Probes	BC071782(9)	Hs.171426	chr6q22.32	126177236	chr6	56.68	126136363	+				nuclear receptor coactivator 7	Human Genome PrimeView Array		GO:0006351|GO:0006355|GO:0016998|GO:0045944|GO:0005622|GO:0005634|GO:0004872|GO:0005515|GO:0030374|GO:0035257			609752			NP_001116314 /// NP_001186548 /// NP_001186549 /// NP_001186550 /// NP_001186551 /// NP_861447	NM_001122842 /// NM_001199619 /// NM_001199620 /// NM_001199621 /// NM_001199622 /// NM_181782	BC071782.1		GenBank	Consensus sequence		Homo sapiens	B3KXK4 /// B7Z2C4 /// G8JL91 /// H0Y5F6 /// H0Y620 /// H0Y6T0 /// Q3LID7 /// Q3ZTS4 /// Q5JVL1 /// Q5JVL2 /// Q5TF96 /// Q5TF97 /// Q5TF98 /// Q6PK00 /// Q86TE3 /// Q8N3C8 /// Q8N4U9 /// Q8NI08	gb:BC071782.1 /DB_XREF=gi:47939126 /GEN=NCOA7 /TID=Hs.171426.4 /CNT=3 /FEA=FLmRNA /TIER=FL /STK=1 /LL=135112 /UG=Hs.171426 /DEF=Homo sapiens nuclear receptor coactivator 7, mRNA (cDNA clone IMAGE:4609474), complete cds. /PROD=NCOA7 protein /FL=gb:BC071782.1 /REP_ORG=H. sapiens		BC071782 // Homo sapiens nuclear receptor coactivator 7, mRNA (cDNA clone IMAGE:4609474), complete cds. // gb // 9 // ---	Hs.171426.4	full length	Hs.171426	Hs.171426
11717562_x_at	0.138	2.295	DTX3L	151636	0006974 // response to DNA damage stimulus // inferred from mutant phenotype /// 0006974 // response to DNA damage stimulus // inferred from electronic annotation /// 0010390 // histone monoubiquitination // inferred from direct assay /// 0016567 // protein ubiquitination // inferred from electronic annotation /// 0016568 // chromatin modification // inferred from electronic annotation	0005634 // nucleus // inferred from direct assay /// 0005634 // nucleus // inferred from electronic annotation /// 0005737 // cytoplasm // inferred from direct assay /// 0005737 // cytoplasm // inferred from electronic annotation	0004842 // ubiquitin-protein ligase activity // inferred from direct assay /// 0005515 // protein binding // inferred from physical interaction /// 0008270 // zinc ion binding // inferred from electronic annotation /// 0016874 // ligase activity // inferred from electronic annotation /// 0042393 // histone binding // inferred from direct assay /// 0046872 // metal ion binding // inferred from ele…	chr3:122283084-122294050 (+) // 70.69 // q21.1		This probe set was annotated using the Matching Probes based pipeline to a Entrez Gene identifier using 5 transcripts. // false // Matching Probes // A		AK093782(11),BC042191(11),BX648267(11),ENST00000296161(11),NM_138287(11)	Hs.518201	chr3q21.1	122294050	chr3	70.69	122283084	+		ENSG00000163840		deltex 3-like (Drosophila)	Human Genome PrimeView Array		GO:0006974|GO:0006974|GO:0010390|GO:0016567|GO:0016568|GO:0005634|GO:0005634|GO:0005737|GO:0005737|GO:0004842|GO:0005515|GO:0008270|GO:0016874|GO:0042393|GO:0046872			613143			NP_612144	NM_138287	BC042191.1		GenBank	Consensus sequence		Homo sapiens	Q8TDB6	gb:BC042191.1 /DB_XREF=gi:27769213 /GEN=DTX3L /TID=Hs.518201.1 /CNT=160 /FEA=FLmRNA /TIER=FL /STK=1 /LL=151636 /UG=Hs.518201 /DEF=Homo sapiens deltex 3-like (Drosophila), mRNA (cDNA clone MGC:47846 IMAGE:4339554), complete cds. /PROD=deltex 3-like (Drosophila) /FL=gb:AY225123.1 gb:BC042191.1 gb:BC060509.1 gb:NM_138287.3 gb:AF484416.1 /REP_ORG=H. sapiens		AK093782 // Homo sapiens cDNA FLJ36463 fis, clone THYMU2015019. // gb // 11 // --- /// BC042191 // Homo sapiens deltex 3-like (Drosophila), mRNA (cDNA clone MGC:47846 IMAGE:4339554), complete cds. // gb // 11 // --- /// BX648267 // Homo sapiens mRNA; cDNA DKFZp686N20115 (from clone DKFZp686N20115). // gb // 11 // --- /// ENST00000296161 // cdna:known chromosome:GRCh37:3:122283085:122294050:1 gene…	Hs.518201.1	full length	Hs.518201	Hs.518201
[truncated: 131 more rows]
